# Supplementary material for: Eleven genomic loci affect plasma levels of chronic inflammation marker soluble urokinase-type plasminogen activator receptor
Source: Commun Biol. 2021 Jun 2;4:655. doi: 10.1038/s42003-021-02144-8 (PMC8172928; doi:10.1038/s42003-021-02144-8)
Supplement: Supplementary file 3 — Supplementary Data 1-15 [file 42003_2021_2144_MOESM3_ESM.xlsx]

## Sheet: Supplementary Data 1
Supplementary Data 1: Full Summary Statistics Table of the 13 independently genome-wide significant sequence variants associated with suPAR
	Meta-analysis (N=47,736)					Variant Info													Cohorts
																			Iceland						DBDS (Denmark)
rsName	P value	Effect	Qp	I2		marker	rsName	EAF-Europe	Chromosome	Position (hg38)	Effect allele	Other allele	closest gene	coding effect	coding change	max impact	close genes		P value	Effect	Effect allele frequency	Info	Standard error		P value	Effect	Effect allele frequency	Info	Standard error
rs1061170	2.79e-11	0.0471	0.152	51.369		chr1:196690107_C_T	rs1061170	0.38558	1	196690107	C	T	CFH	missense_variant	NP_000177.2:p.His402Tyr,NP_001014975.1:p.His402Tyr	MODERATE	CFH,KCNT2,CFHR3,MIR4735,CFHR1,CFHR4		1.65e-10	0.05356	0.3973	0.9999	0.00838		0.0187	0.0311	0.3756	0.9993	0.01323
rs3828323	7.5e-65	0.1182	0.0563	72.557		chr2:159951564_C_T	rs3828323	0.4803	2	159951564	C	T	PLA2R1	missense_variant	NP_001007268.1:p.Gly1106Ser,NP_001182570.1:p.Gly1106Ser,NP_031392.3:p.Gly1106Ser	MODERATE	PLA2R1,LY75-CD302,LY75,ITGB6,CD302,MARCH7		2.12e-53	0.12658	0.4679	0.9999	0.00823		6.62e-14	0.09725	0.4719	0.9993	0.01297
rs114821641	1.08e-13	0.3999	0.312	2.096		chr2:159858447_C_T	rs114821641	0.0028	2	159858447	T	C	LY75,LY75-CD302	stop_gained	NP_001185688.1:p.Trp766Ter,NP_001185689.1:p.Trp766Ter,NP_002340.2:p.Trp766Ter	HIGH	LY75-CD302,LY75,CD302,PLA2R1,MARCH7,BAZ2B		6.07e-13	0.42414	0.0045	0.9996	0.05892		0.0356	0.27784	0.0024	0.9495	0.13223
rs755902185	1.05e-09	0.4447	0.332	0		chr2:159864896_AC_A	rs755902185	0.0004	2	159864896	A	AC	LY75,LY75-CD302	frameshift_variant	NP_001185688.1:p.Gly714ValfsTer2,NP_001185689.1:p.Gly714ValfsTer2,NP_002340.2:p.Gly714ValfsTer2	HIGH	LY75-CD302,LY75,CD302,PLA2R1,MARCH7,BAZ2B		6.52e-10	0.45749	0.0027	0.9987	0.07406		0.898	0.05256	0.0005	0.8302	0.41039
rs71311394	5.31e-26	0.1368	0.0003	92.303		chr3:98793766_A_G	rs71311394	0.06682	3	98793766	G	A	ST3GAL6	3_prime_UTR_variant	NM_001271142.1:c.*5A>G,NM_001271145.1:c.*5A>G,NM_001271146.1:c.*5A>G,NM_001271147.1:c.*5A>G,NM_001271148.1:c.*5A>G,NM_001323352.1:c.*5A>G,NM_001323353.1:c.*5A>G,NM_001323358.1:c.*5A>G,NM_001323359.1:c.*5A>G,NM_001323360.1:c.*5A>G,NM_001323362.1:c.*5A>G,NM_001323363.1:c.*5A>G,NM_001323364.1:c.*5A>G,NM_001323365.1:c.*5A>G,NM_001323366.1:c.*5A>G,NM_001323367.1:c.*5A>G,NM_001323368.1:c.*5A>G,NM_00610…	LOW	ST3GAL6,DCBLD2,RNU6-26P,ST3GAL6-AS1,CPOX,GPR15		5.31e-12	0.10652	0.0777	1	0.01544		2.06e-18	0.20903	0.0767	0.9994	0.02388
rs200185927	2.58e-12	0.0597	0.939	0		chr6:32449458_AAAGAAGAAAG_A	rs200185927	0.24995	6	32449458	A	AAAGAAGAAAG	HLA-DRA	downstream_gene_variant	.	LOW	HLA-DRA,BTNL2,LOC101929163,HCG23,HLA-DRB5,C6orf10		3.79e-09	0.06014	0.2008	0.9997	0.0102		0.000159	0.05872	0.2222	0.9835	0.01555
rs75179845	8.37e-27	0.1481	0.323	0		chr9:133257567_T_C	rs75179845	0.10066	9	133257567	C	T	ABO	intron_variant	NM_020469.2:c.240-25A>G	LOWEST	ABO,OBP2B,LOC101928193,SURF6,MED22,RPL7A		3.8e-21	0.15733	0.0649	1	0.01667		2.28e-07	0.12787	0.0755	0.9997	0.02471
rs2227566	1.36e-70	-0.1237	0.248	25.108		chr10:73913973_C_T	rs2227566	0.46212	10	73913973	C	T	PLAU	splice_region_variant	NM_001145031.2:c.630-7C>T,NM_001319191.1:c.423-7C>T,NM_002658.4:c.681-7C>T	MODERATE	PLAU,C10orf55,CAMK2G,VCL,NDST2,ZSWIM8		4.6e-55	-0.12878	0.4242	1	0.00824		1.59e-17	-0.11097	0.4642	0.9986	0.01302
rs7952602	2.33e-34	-0.1313	0.55	0		chr11:126363774_G_C	rs7952602	0.14261	11	126363774	C	G	ST3GAL4	intron_variant	NM_001254757.1:c.-61+7932G>C,NM_006278.2:c.-61+7472G>C	LOWEST	ST3GAL4,ST3GAL4-AS1,DCPS,KIRREL3,TIRAP,FOXRED1		4.09e-22	-0.12683	0.1095	0.9997	0.01312		6.29e-14	-0.1405	0.1362	0.9966	0.01873
rs758641530	1.66e-132	1.0891	0.102	62.571		chr17:7176936_CCCCCAGCCCCAG_C	rs758641530	0.00383	17	7176936	C	CCCCCAGCCCCAG	ASGR1	intron_variant	NM_001197216.2:c.167-36_166+33delCTGGGGCTGGGG,NM_001671.4:c.284-36_283+33delCTGGGGCTGGGG	LOWEST	ASGR1,DLG4,ACADVL,MIR324,DVL2,PHF23		1.43e-117	1.12133	0.0042	0.9966	0.04865		3.02e-17	0.92539	0.0037	0.8468	0.10957
rs34392939	1.58e-18	-0.0645	0.474	0		chr18:27113190_GAAA_GAA	rs34392939,rs796774797	0.30068	18	27113190	GAAA	GAA	CHST9	intron_variant	NM_001256316.1:c.121+29498delT,NM_031422.5:c.121+29498delT	LOWEST	CHST9,AQP4-AS1,AQP4,PCAT18,KCTD1,MIR8057		1.08e-12	-0.06125	0.3553	0.9905	0.0086		2.05e-07	-0.07306	0.3004	0.9987	0.01407
rs36229204	3.55e-48	-0.2718	0.337	0		chr19:43671830_C_T	rs36229204	0.03449	19	43671830	T	C	PLAUR	upstream_gene_variant	.	LOW	PLAUR,LOC105372412,CADM4,IRGC,ZNF428,SMG9		4.84e-32	-0.2869	0.0287	0.9997	0.02435		5.19e-18	-0.25053	0.0515	0.9946	0.02897
rs601338	7.21e-11	-0.0462	0.612	0		chr19:48703417_G_A	rs601338	0.55245	19	48703417	G	A	FUT2	stop_gained	NP_000502.4:p.Trp154Ter,NP_001091107.1:p.Trp154Ter	HIGH	FUT2,MAMSTR,RASIP1,SEC1P,NTN5,IZUMO1		8.85e-09	-0.04853	0.3944	0.9996	0.00844		0.0019	-0.04063	0.5518	0.9993	0.01309
	Qp: P value for the tests of heterogeneity
	I2: percentage of variation across cohorts that is due to heterogeneity rather than chance.
	EAF-Europe: effect allele frequency in European populations.
	Info: imputation quality score, 0-1, i.e. Close to 1 signifies more certain imputation.

## Sheet: Supplementary Data 2
Supplementary Data 2: Comparison of Genetic Variants' Effects for suPAR Unadjusted For Smoking Vs Adjusted For Smoking
rsName	Chromosome	Position (hg38)	Effect allele	Other allele	closest gene	coding effect	Unadjusted for smoking		Adjusted for smoking
							effect (95% CI)	P-value	effect (95% CI)	P-value	Hetergeneity p-value (Qp)	Heterogeneity I2
rs1061170	1	196690107	C	T	CFH	missense_variant	0.06 (0.04, 0.08)	7.4e-10	0.06 (0.04, 0.08)	5.1e-10	1	0
rs114821641	2	159858447	T	C	LY75,LY75-CD302	stop_gained	0.37 (0.24, 0.50)	3.5e-08	0.37 (0.24, 0.50)	2e-08	0.96	0
rs755902185	2	159864896	A	AC	LY75,LY75-CD302	frameshift_variant	0.52 (0.36, 0.67)	1.1e-10	0.52 (0.36, 0.67)	9.6e-11	0.99	0
rs3828323	2	159951564	C	T	PLA2R1	missense_variant	0.13 (0.11, 0.14)	1.7e-42	0.13 (0.11, 0.14)	9.3e-43	1	0
rs71311394	3	98793766	G	A	ST3GAL6	3_prime_UTR_variant	0.11 (0.08, 0.14)	1.1e-10	0.11 (0.08, 0.14)	1.4e-10	1	0
rs200185927	6	32449458	A	AAAGAAGAAAG	HLA-DRA	downstream_gene_variant	0.05 (0.03, 0.07)	7.8e-06	0.05 (0.03, 0.07)	8.5e-06	1	0
rs75179845	9	133257567	C	T	ABO	intron_variant	0.15 (0.11, 0.19)	4.8e-16	0.15 (0.12, 0.19)	2.1e-16	0.94	0
rs2227566	10	73913973	C	T	PLAU	splice_region_variant	-0.12 (-0.14, -0.10)	3.7e-39	-0.12 (-0.14, -0.10)	2.3e-39	1	0
rs7952602	11	126363774	C	G	ST3GAL4	intron_variant	-0.11 (-0.14, -0.08)	1.9e-14	-0.11 (-0.14, -0.08)	1.5e-14	1	0
rs758641530	17	7176936	C	CCCCCAGCCCCAG	ASGR1	intron_variant	1.13 (1.02, 1.23)	3e-104	1.12 (1.02, 1.22)	6e-104	0.96	0
rs36229204	19	43671830	T	C	PLAUR	upstream_gene_variant	-0.30 (-0.36, -0.25)	8.1e-29	-0.30 (-0.36, -0.25)	5.7e-29	1	0
rs601338	19	48703417	G	A	FUT2	stop_gained	-0.05 (-0.07, -0.03)	2.9e-07	-0.05 (-0.07, -0.03)	3.9e-07	0.94	0
Qp: P value for the tests of heterogeneity
I2: percentage of variation across cohorts that is due to heterogeneity rather than chance.

## Sheet: Supplementary Data 3
Supplementary Data 3: Detailed Results Table from the Validation cohorts
	Original GWAS Meta-Analysis							Dunedin											E-Risk			gee model with clustering within families
Variant ID	Effect Allele	Other Allele	Effect-allele frequency	Gene	Variant type	Comb. Effect	Comb.				model with no covariates				model with sex and PCs included							model with no covariates				model with sex and PCs included
							P-value	N	Effect Allele	EAF	Estimate	SE	t value	p value	Estimate	SE	t value	p value	N	Effect Allele	EAF	Estimate	RobustSE	RobustZ	p value	Estimate	RobustSE	RobustZ	p value
rs1061170	C	T	0.39	CFH	Missense	0.048	2.79e-11	829	C	0.368516	0.0817989	0.0466479	1.75354	0.0798798	0.091831	0.0467043	1.96622	0.0496117
rs3828323	C	T	0.48	PLA2R1	Missense	0.118	7.5e-65	829	C	0.49035	0.0287705	0.0459444	0.626202	0.531355	0.032438	0.0460361	0.704622	0.481246	1315	C	0.475665	0.0933738	0.0393801	2.37109	0.0177358	0.112001	0.038588	2.90248	0.0037022
rs114821641	T	C	0.003	LY75	Stop gained	0.4	1.08e-13
rs755902185	A	AC	0.0004	LY75	Frameshift	0.445	1.05e-09
rs71311394	G	A	0.07	ST3GAL6	3 Prime UTR	0.137	5.31e-26	827	G	0.0779927	0.253741	0.0846824	2.99638	0.00281387	0.25322	0.0853006	2.96856	0.00307974	1308	G	0.0711009	-0.124501	0.0658666	-1.8902	0.0587318	-0.134425	0.0648699	-2.07222	0.0382445
rs200185927	A	AAAGAAGAAAG	0.25	HLA-DRA	Downstream	0.06	2.58e-12
rs75179845	C	T	0.1	ABO	Intron	0.148	8.37e-27	829	C	0.0693607	0.148454	0.0863746	1.71872	0.0860399	0.178152	0.086125	2.06853	0.0389044	1413	C	0.0654636	0.0285358	0.0846403	0.337142	0.73601	0.0834856	0.0814057	1.02555	0.305104
rs2227566	C	T	0.46	PLAU	Splice region	-0.124	1.36e-70	829	C	0.458987	-0.157205	0.0443478	-3.54481	0.000414947	-0.155113	0.0452909	-3.42481	0.00064593
rs7952602	C	G	0.14	ST3GAL4	Intron	-0.131	2.33e-34	796	C	0.125628	-0.0233071	0.0712871	-0.326947	0.743794	-0.0180268	0.0710637	-0.253671	0.799816	1273	C	0.117832	-0.0489853	0.0630977	-0.776341	0.437548	-0.0412494	0.0622003	-0.66317	0.507222
rs754165241	C	CCCCCAGCCCCAG	0.004	ASGR1	Intron	1.089	1.66e-132
rs34392939	GAAA	GAA	0.3	CHST9	Intron	-0.065	1.58e-18
rs36229204	T	C	0.03	PLAUR	Upstream	-0.27	3.55e-48	829	T	0.0247286	-0.342072	0.141955	-2.40973	0.0161819	-0.298501	0.14102	-2.11673	0.0345848	1415	T	0.0300353	-0.252233	0.105454	-2.39187	0.016763	-0.247896	0.0933042	-2.65685	0.00788738
rs601338	G	A	0.55	FUT2	Stop gained	-0.046	7.21e-11	829	G	0.487334	-0.00141508	0.044681	-0.0316708	0.974742	-0.0012257	0.0454416	-0.0269732	0.978488	1417	G	0.52	0.0880311	0.0397362	2.21539	0.0267333	-0.0857834	0.0385757	2.22377	0.0261642
	Comb. Effect: Combined Effect
	Comb. P-value: Combined P-value
	EAF: Effect Allele Frequency
	SE: Standard Error

## Sheet: Supplementary Data 4
Supplementary Data 4a: suPAR associated variant rs2302524 in PLAUR variant information
Variant Info
rsName	marker	EAF-Europe	Chromosome	Position (hg38)	Effect allele	Other allele	closest gene	coding effect	coding change	max impact	close genes
rs2302524	chr19:43652320_T_C	0.1585	chr19	43652320	C	T	PLAUR	missense_variant	NP_001005376.1:p.Lys220Arg,NP_001005377.1:p.Lys175Arg,NP_002650.1:p.Lys220Arg	MODERATE	PLAUR,CADM4,ZNF428,LOC105372412,SRRM5,ZNF576
Supplementary Data 4b: suPAR associated variant rs2302524 Meta-analysis Combined summary statistics
	Discovery meta-analysis
rsName	P value	Effect	Qp	I2
rs2302524	6.33e-60	-0.1495	0	99.636
Supplementary Data 4c: suPAR associated variant rs2302524 Association Results in each separate cohort
	Cohorts
	Iceland						DBDS (Denmark)
rsName	P value	Effect	Effect allele frequency	Info	Standard error		P value	Effect	Effect allele frequency	Info	Standard error
rs2302524	3.29e-113	-0.24375	0.1754	0.9996	0.01078		4.68e-08	0.09483	0.172	0.9746	0.01736
Supplementary Data 4d: suPAR associated variant rs2302524 Association Results in the Dunedin Validation cohort
	Dunedin
			model with no covariates				model with sex and PCs included
rsName	N	MAF	Estimate	SE	t value	p value	Estimate	SE	t value	p value
rs2302524	829	0.176719	0.156164	0.0586761	2.66146	0.00793112	0.16567	0.0590153	2.80723	0.00511609
Supplementary Data 4e: suPAR associated variant rs2302524 Association Results in the E-Risk Validation cohort
	E-Risk
			linear model, no clustering								gee model with clustering within families
			model with no covariates				model with sex and PCs included				model with no covariates				model with sex and PCs included
rsName	N	MAF	Estimate	SE	t value	p value	Estimate	SE	t value	p value	Estimate	RobustSE	RobustZ	p value	Estimate	RobustSE	RobustZ	p value
rs2302524	1315	0.146768	0.172704	0.0513801	3.3613	0.000798057	0.163726	0.0500121	3.27373	0.00108926	0.179108	0.0609405	2.93906	0.00329207	0.170296	0.0588899	2.89177	0.00383075
Qp: P value for the tests of heterogeneity
I2: percentage of variation across cohorts that is due to heterogeneity rather than chance.
EAF-Europe: effect allele frequency in European populations.
Info: imputation quality score, 0-1, i.e. Close to 1 means more certain imputation.
SE: Standard Error

## Sheet: Supplementary Data 5
Supplementary Data 5: Results of the BiNGO biological network gene ontology overrepresentation analysis for biological processes, using the 12 genes found from the suPAR GWAS Meta-analysis.
GO Term Biologicial Process Gene Set	p-value	corr p-value	x	x/X (%)	n	n/N (%)	suPAR-GWAS genes in GO Term Gene Set
glycoprotein biosynthetic process	8.85e-08	1.7e-05	5	5/12 41.6%	150	150/14306 1.0%	CHST9|ST3GAL4|ST3GAL6|FUT2|ABO
glycoprotein metabolic process	3.19e-07	3.07e-05	5	5/12 41.6%	194	194/14306 1.3%	CHST9|ST3GAL4|ST3GAL6|FUT2|ABO
protein amino acid glycosylation	2.14e-06	8.22e-05	4	4/12 33.3%	119	119/14306 0.8%	ST3GAL4|ST3GAL6|FUT2|ABO
macromolecule glycosylation	2.14e-06	8.22e-05	4	4/12 33.3%	119	119/14306 0.8%	ST3GAL4|ST3GAL6|FUT2|ABO
glycosylation	2.14e-06	8.22e-05	4	4/12 33.3%	119	119/14306 0.8%	ST3GAL4|ST3GAL6|FUT2|ABO
skeletal muscle tissue regeneration	3.53e-05	0.00111	2	2/12 16.6%	11	11/14306 0.0%	PLAU|PLAUR
carbohydrate metabolic process	4.06e-05	0.00111	5	5/12 41.6%	522	522/14306 3.6%	CHST9|ST3GAL4|ST3GAL6|FUT2|ABO
cellular macromolecule biosynthetic process	8.84e-05	0.00211	6	6/12 50.0%	1033	1033/14306 7.2%	CHST9|ST3GAL4|PLAUR|ST3GAL6|FUT2|ABO
macromolecule biosynthetic process	9.89e-05	0.00211	6	6/12 50.0%	1054	1054/14306 7.3%	CHST9|ST3GAL4|PLAUR|ST3GAL6|FUT2|ABO
cellular carbohydrate metabolic process	0.000205	0.00393	4	4/12 33.3%	380	380/14306 2.6%	ST3GAL4|ST3GAL6|FUT2|ABO
tissue regeneration	0.000296	0.00516	2	2/12 16.6%	31	31/14306 0.2%	PLAU|PLAUR
membrane invagination	0.000731	0.0108	3	3/12 25.0%	222	222/14306 1.5%	LY75|PLA2R1|ASGR1
endocytosis	0.000731	0.0108	3	3/12 25.0%	222	222/14306 1.5%	LY75|PLA2R1|ASGR1
response to wounding	0.000786	0.0108	4	4/12 33.3%	541	541/14306 3.7%	CFH|PLAU|PLAUR|LY75
cellular biosynthetic process	0.00131	0.0168	6	6/12 50.0%	1687	1687/14306 11.7%	CHST9|ST3GAL4|PLAUR|ST3GAL6|FUT2|ABO
biosynthetic process	0.00183	0.0217	6	6/12 50.0%	1797	1797/14306 12.5%	CHST9|ST3GAL4|PLAUR|ST3GAL6|FUT2|ABO
regeneration	0.00192	0.0217	2	2/12 16.6%	79	79/14306 0.5%	PLAU|PLAUR
protein metabolic process	0.00224	0.0239	7	7/12 58.3%	2611	2611/14306 18.2%	CFH|PLAU|ST3GAL4|PLAUR|ST3GAL6|FUT2|ABO
coagulation	0.00323	0.0302	2	2/12 16.6%	103	103/14306 0.7%	PLAU|PLAUR
blood coagulation	0.00323	0.0302	2	2/12 16.6%	103	103/14306 0.7%	PLAU|PLAUR
cellular membrane organization	0.00347	0.0302	3	3/12 25.0%	382	382/14306 2.6%	LY75|PLA2R1|ASGR1
membrane organization	0.0035	0.0302	3	3/12 25.0%	383	383/14306 2.6%	LY75|PLA2R1|ASGR1
hemostasis	0.00361	0.0302	2	2/12 16.6%	109	109/14306 0.7%	PLAU|PLAUR
developmental growth	0.00388	0.031	2	2/12 16.6%	113	113/14306 0.7%	PLAU|PLAUR
protein lipoylation	0.00419	0.0322	1	1/12 8.3%	5	5/14306 0.0%	ST3GAL6
protein modification process	0.00571	0.0402	5	5/12 41.6%	1526	1526/14306 10.6%	ST3GAL4|PLAUR|ST3GAL6|FUT2|ABO
fibrinolysis	0.00586	0.0402	1	1/12 8.3%	7	7/14306 0.0%	PLAU
attachment of GPI anchor to protein	0.00586	0.0402	1	1/12 8.3%	7	7/14306 0.0%	PLAUR
macromolecule metabolic process	0.0061	0.0404	8	8/12 66.6%	4017	4017/14306 28.0%	CHST9|CFH|PLAU|ST3GAL4|PLAUR|ST3GAL6|FUT2|ABO
regulation of body fluid levels	0.00638	0.0409	2	2/12 16.6%	146	146/14306 1.0%	PLAU|PLAUR
macromolecule modification	0.00714	0.0425	5	5/12 41.6%	1607	1607/14306 11.2%	ST3GAL4|PLAUR|ST3GAL6|FUT2|ABO
protein-cofactor linkage	0.00753	0.0425	1	1/12 8.3%	9	9/14306 0.0%	ST3GAL6
L-fucose catabolic process	0.00753	0.0425	1	1/12 8.3%	9	9/14306 0.0%	FUT2
fucose catabolic process	0.00753	0.0425	1	1/12 8.3%	9	9/14306 0.0%	FUT2
chemotaxis	0.00847	0.0452	2	2/12 16.6%	169	169/14306 1.1%	PLAU|PLAUR
taxis	0.00847	0.0452	2	2/12 16.6%	169	169/14306 1.1%	PLAU|PLAUR
regulation of cell adhesion mediated by integrin	0.00919	0.0464	1	1/12 8.3%	11	11/14306 0.0%	PLAU
L-fucose metabolic process	0.00919	0.0464	1	1/12 8.3%	11	11/14306 0.0%	FUT2
response to external stimulus	0.00964	0.0474	3	3/12 25.0%	551	551/14306 3.8%	PLAU|PLAUR|ASGR1
Significance threshold was set at P<0.05 after Benjamini & Hochberg False Discovery Rate (FDR) correction (corr p-value)
x = number of suPAR-GWAS-associated genes in GO term gene set class. n = total number of genes annotated to that GO term gene set in the reference set. X (number of suPAR-GWAS associated genes) = 12. N (number of total genes in reference set) = 14,306 genes.

## Sheet: Supplementary Data 6-7
Supplementary Data 6: Results from the suPAR PRS-based pheWAS with case control phenotypes in the Icelandic Population
P	Beta	SE	Z	nAff	nCon	Trait
2.01e-20	1.756	0.1896	9.262	891	141217	Type_1_diabetes_confirmed_INSmeds_16062015
5.11e-18	2.212	0.2557	8.651	490	141501	Type_1_diabetes_confirmed_29052015
5.48e-18	1.46	0.169	8.643	1119	140989	Type_1_diabetes_suspected_INSmeds_16062015
9e-18	1.76	0.2049	8.586	763	141824	Type_1_diabetes_suspected_INSmeds_08092017
2.08e-17	1.116	0.1315	8.489	1853	141217	AID_Type1Diabetes_INS_E10_Q_02072018
1.07e-14	1.571	0.2032	7.73	771	141337	Type_1_diabetes_suspected_29052015
4.83e-13	1.032	0.1428	7.23	1567	141090	ICD_E10_Insulindependent_diabetes_mellitus_28112017
1.5e-12	1.047	0.1481	7.075	1454	140639	ICD_E10_Insulindependent_diabetes_mellitus_26052017
4.3e-10	0.3541	0.0567	6.243	10626	132912	INFLAM_Autoimmune_Disease_any_27092016
4.8e-08	0.3416	0.0626	5.459	8606	134889	Autoimmune_All_05062012
1.04e-07	0.6344	0.1192	5.32	2264	140388	ICD_E66_Obesity_28112017
3.78e-07	1.617	0.3183	5.08	314	128721	Rheumatoid_arthritis_DRB1_401pos_17122014
4.79e-07	0.2626	0.0522	5.035	13392	130025	AID_AITDpooled_excl_druginduced_ca_20112019
4.81e-07	0.2255	0.0448	5.034	18646	126434	Metabolic_Syndrome_ATP_III_18022019
6.5e-07	0.3326	0.0668	4.976	7469	135975	Autoimmune_Tcell_mediated_05062012
Supplementary Data 7: Results from the suPAR PRS-based pheWAS with quantitative phenotypes in the Icelandic Population
P	Beta	SE	Z	n		Trait
1.99e-105	0.6485	0.0297	21.807	34448		Proteomics_PC0_10916_44_PLA2R1_PLA2R_07082019
7.3e-13	0.1246	0.0174	7.175	97739		B12_19022019
1.39e-12	0.1236	0.0175	7.086	96974		B12_11052018
2.27e-12	0.0949	0.0135	7.018	96977		B12_09052018
3.96e-10	-0.1072	0.0171	-6.256	103688		Cholesterol_High_Density_Lipoprotein_19022019
6.48e-10	0.1175	0.019	6.179	81567		B12_Std_11022016
6.57e-10	0.092	0.0149	6.177	81567		B12_16122015
7.42e-10	-0.1091	0.0177	-6.158	97033		Cholesterol_High_Density_Lipoprotein_AdjStd_11092018
8.4e-10	-0.094	0.0153	-6.138	103023		Cholesterol_High_Density_Lipoprotein_09052018
8.45e-10	-0.1054	0.0172	-6.137	103020		Cholesterol_High_Density_Lipoprotein_11052018
2.61e-09	0.0845	0.0142	5.955	133222		Potassium_19022019
3.26e-09	0.0513	0.0087	5.919	133331		Potassium_09052018
5.17e-09	0.0832	0.0142	5.842	133325		Potassium_11052018
5.68e-09	-0.1073	0.0184	-5.827	89227		Cholesterol_High_Density_Lipoprotein_GLGC_AdjStd_26042017
6.04e-09	0.0891	0.0153	5.816	80443		Glucose_Fasting_09052018
6.86e-09	0.0598	0.0103	5.795	131889		Eosinophils_15122015
7.64e-09	-0.0919	0.0159	-5.777	94873		Cholesterol_High_Density_Lipoprotein_15122015
1.09e-08	0.0228	0.004	5.717	125025		Potassium_sexage_20092018
1.49e-08	0.1122	0.0198	5.663	80262		Glucose_Fasting_19022019
1.5e-08	0.1121	0.0198	5.662	80440		Glucose_Fasting_11052018
1.53e-08	0.1121	0.0198	5.659	80262		Glucose_Fasting_26062019
1.82e-08	0.0978	0.0174	5.629	102035		Alkaline_Phosphatase_11052018
2.14e-08	0.0968	0.0173	5.601	102752		Alkaline_Phosphatase_19022019
2.31e-08	-1.511	0.2704	-5.587	89227		Cholesterol_High_Density_Lipoprotein_GLGC_AdjRaw_26042017
2.57e-08	-0.1125	0.0202	-5.569	73712		Cholesterol_High_Density_Lipoprotein_AdjStd_GLGC_PNremoved_07052015
2.78e-08	0.0733	0.0132	5.555	102038		Alkaline_Phosphatase_09052018
3.78e-08	0.0803	0.0146	5.501	125051		Potassium_normalized_sexage_08112018
4.59e-08	-0.0991	0.0181	-5.467	93145		Cholesterol_High_Density_Lipoprotein_Chiptyped_16092016
4.69e-08	-0.0984	0.018	-5.463	94873		Cholesterol_High_Density_Lipoprotein_AdjStd_11022016
4.84e-08	0.1635	0.03	5.458	34448		Proteomics_PC0_11187_11_CLEC12A_CL12A_07082019
6.23e-08	-0.0368	0.0068	-5.412	94873		Cholesterol_High_Density_Lipoprotein_Adj_11022016
7.01e-08	0.056	0.0104	5.391	131862		Eosinophils_WBC_corrected_15122015
7.24e-08	0.0522	0.0097	5.385	137475		Eosinophils_09052018
7.24e-08	0.0737	0.0137	5.386	137470		Eosinophils_11052018
7.46e-08	0.0734	0.0136	5.38	137629		Eosinophils_19022019
7.97e-08	0.0484	0.009	5.368	128034		Potassium_16122015
8.92e-08	-0.1385	0.0259	-5.348	45206		Cholesterol_High_Density_Lipoprotein_Males_AdjStd_11092018
1.03e-07	0.1092	0.0205	5.321	73492		Body_Mass_Index_AdjStd_GIANTrepl_08102015
1.07e-07	0.231	0.0435	5.317	15414		Carcinoembryonic_antigen_raw_SexAgeINT_17052017
1.49e-07	0.1043	0.0198	5.254	76546		Weight_mean_outlier_adjusted_14072015
1.64e-07	-0.0691	0.0132	-5.236	143670		Mean_Corpuscular_Hemoglobin_19022019
1.79e-07	-0.0695	0.0133	-5.22	143593		Mean_Corpuscular_Hemoglobin_11052018
1.96e-07	0.1032	0.0198	5.204	76518		BMI_mean_outlier_adjusted_14072015
2.11e-07	-0.0551	0.0106	-5.189	143600		Mean_Corpuscular_Hemoglobin_09052018
2.38e-07	0.1074	0.0208	5.168	70338		Weight_normalized_03102012
2.69e-07	0.0717	0.0139	5.144	137622		Eosinophils_WBC_corrected_19022019
2.76e-07	0.1016	0.0198	5.14	76546		Weight_max_outlier_straight_adjusted_14072015
3.67e-07	0.0711	0.014	5.085	137463		Eosinophils_WBC_corrected_11052018
4.22e-07	0.1002	0.0198	5.059	76546		Weight_max_outlier_readjusted_14072015
4.35e-07	0.0997	0.0197	5.054	76518		BMI_max_outlier_straight_adjusted_14072015
4.64e-07	0.0489	0.0097	5.041	137468		Eosinophils_WBC_corrected_09052018
4.91e-07	-0.1218	0.0242	-5.03	53909		ECG_crossleadmeasurements_sthorizaxis_mean_all_07072016
4.92e-07	-0.1218	0.0242	-5.03	53911		ECG_globalmeasurements_sthorizaxis_mean_all_adjusted_19072016
5.78e-07	0.0987	0.0198	4.999	76518		BMI_max_outlier_readjusted_14072015
5.8e-07	0.0812	0.0162	4.998	72341		Glucose_Fasting_15122015
6.26e-07	0.1489	0.0299	4.984	34448		Proteomics_PC0_10702_1_COL28A1_COSA1_07082019
SE: Standard Error
Z: Z score
Naff = Number of individuals affected/cases for the given phenotype
Ncon = Number of controls for the given phenotype

## Sheet: Supplementary Data 8
Results from the suPAR PRS-based pheWAS with case control phenotypes in the UK Biobank
P	Beta	SE	Z	nAff	nCon	Trait
						(N/A: No phenotypes survived Bonferroni multiple test correction)
Supplementary Data 8: Results from the suPAR PRS-based pheWAS with quantitative phenotypes in the UK Biobank
P	Beta	SE	Z	n		Trait
2.4e-11	0.0061	0.0009	6.677	397492		GBR_UKB_Mean_corpuscular_haemoglobin_adjYobAge2PC_InvNorm_21112017
3.8e-09	0.0053	0.0009	5.892	397498		GBR_UKB_Mean_corpuscular_volume_adjYobAge2PC_InvNorm_21112017
6.8e-09	0.0071	0.0012	5.797	214465		GBR_UKB_Mean_corpuscular_haemoglobin_adjYobAge2PC_InvNorm_Females_21112017
SE: Standard Error
Z: Z score
Naff = Number of individuals affected/cases for the given phenotype
Ncon = Number of controls for the given phenotype

## Sheet: Supplementary Data 9
Supplementary Data 9: Results from the Single-variant pheWAS with case/control phenotypes in the Icelandic population
Pval	Effect	marker	rsName	MAF_PC	Chrom	Pos	Amin	Amaj	affected_used	controls_used	Phenotype
1.64e-66	1.669	chr1:196690107:SG	rs1061170	0.39734	chr1	196690107	C	T	3574	234066	Age_Related_Macular_Degeneration_inclSoftDrusen_wo_RAI_15122012
6.57e-59	1.57	chr1:196690107:SG	rs1061170	0.39734	chr1	196690107	C	T	4366	233274	Age_Related_Macular_Degeneration_inclSoftDrusen_and_RAI_31012016
6.86e-46	1.869	chr1:196690107:SG	rs1061170	0.39734	chr1	196690107	C	T	1274	200807	Age_Related_Macular_Degeneration_Neovascular_Avastatin_30112012
7.83e-41	2.545	chr1:196690107:SG	rs1061170	0.39734	chr1	196690107	C	T	557	5286	HERA_OCTgrading_Reticular_Drusen_Pattern_yes_vs_no_12112019
8.35e-37	1.931	chr1:196690107:SG	rs1061170	0.39734	chr1	196690107	C	T	1034	5271	HERA_OCTgrading_Reticular_Drusen_Pattern_collapse_yes_vs_no_12112019
2.91e-31	1.773	chr1:196690107:SG	rs1061170	0.39734	chr1	196690107	C	T	1198	5286	HERA_OCTgrading_AMD_yes_vs_no_12112019
2.35e-28	1.887	chr1:196690107:SG	rs1061170	0.39734	chr1	196690107	C	T	882	95134	Pigment_changes_eye_05122012
4.92e-25	2.105	chr1:196690107:SG	rs1061170	0.39734	chr1	196690107	C	T	582	5285	HERA_OCTgrading_Disruption_of_Ellipsoid_Zone_yes_vs_no_12112019
1.51e-24	2.74	chr1:196690107:SG	rs1061170	0.39734	chr1	196690107	C	T	274	5286	HERA_OCTgrading_Exudative_Intermediate_comb_AMD_yes_vs_no_12112019
7.9e-23	2.732	chr1:196690107:SG	rs1061170	0.39734	chr1	196690107	C	T	244	5286	HERA_OCTgrading_Intermediate_AMD_yes_vs_no_12112019
1.35e-22	2.817	chr1:196690107:SG	rs1061170	0.39734	chr1	196690107	C	T	235	5286	HERA_OCTgrading_AMD_Bruchs_elevated_yes_vs_no_12112019
7.59e-20	2.481	chr1:196690107:SG	rs1061170	0.39734	chr1	196690107	C	T	246	62824	Age_Related_Macular_Degeneration_Geographic_Atrophy_Clean_30102015
4.73e-19	2.141	chr1:196690107:SG	rs1061170	0.39734	chr1	196690107	C	T	331	62739	Age_Related_Macular_Degeneration_Geographic_Atrophy_02072012
3.16e-16	1.414	chr1:196690107:SG	rs1061170	0.39734	chr1	196690107	C	T	1461	12759	RAI_Macular_degeneration_yes_vs_no_21022017
1.34e-14	1.898	chr1:196690107:SG	rs1061170	0.39734	chr1	196690107	C	T	327	61618	Age_Related_Macular_Degeneration_Neovascular_Drug_Responders_03072012
5.86e-10	2.342	chr1:196690107:SG	rs1061170	0.39734	chr1	196690107	C	T	116	10232	HERA_Interview_macular_degeneration_yes_vs_no_22052019
2.6e-08	2.874	chr1:196690107:SG	rs1061170	0.39734	chr1	196690107	C	T	71	5279	HERA_OCTgrading_Hyper_reflective_areas_yes_vs_no_12112019
5.4e-08	1.464	chr1:196690107:SG	rs1061170	0.39734	chr1	196690107	C	T	477	5264	HERA_OCTgrading_Reticular_Drusen_Pattern_1_3_yes_vs_no_12112019
4.88e-07	1.155	chr1:196690107:SG	rs1061170	0.39734	chr1	196690107	C	T	8259	4793	RAI_Ability_to_see_in_adequate_light_Impaired_vs_Adequate_14022017
5.65e-90	1.705	chr6:32449454:IG:2	rs200185927	0.20083	chr6	32449454	AAAGA	!	6834	317150	PRS_bottom5percent_Parkinsons_disease_15082019
2.95e-83	0.049	chr6:32449454:IG:0	NA	0.2243	chr6	32449454	AAAGAAAGAAGAAAG	!	666	316167	Type_1_diabetes_confirmed_29052015
1.25e-70	0.567	chr6:32449454:IG:2	rs200185927	0.20083	chr6	32449454	AAAGA	!	6825	326861	PRS_top5percent_Parkinsons_disease_15082019
4.01e-68	3.224	chr6:32449454:IG:2	rs200185927	0.20083	chr6	32449454	AAAGA	!	666	316167	Type_1_diabetes_confirmed_29052015
1.12e-63	2.884	chr6:32449454:IG:2	rs200185927	0.20083	chr6	32449454	AAAGA	!	663	221968	Rheumatoid_arthritis_SEpos_02032015
4.84e-56	2.36	chr6:32449454:IG:2	rs200185927	0.20083	chr6	32449454	AAAGA	!	1047	332689	Type_1_diabetes_suspected_INSmeds_08092017
1.62e-49	2.202	chr6:32449454:IG:2	rs200185927	0.20083	chr6	32449454	AAAGA	!	1013	279888	AntiCCP_pos_tests_2014list_and_Onfr2018_and_RAfam_1126PN_21022019
1.66e-47	1.71	chr6:32449454:IG:2	rs200185927	0.20083	chr6	32449454	AAAGA	!	2460	338479	AID_Type1Diabetes_INS_E10_Q_02072018
1.84e-47	0.332	chr6:32449454:IG:0	NA	0.2243	chr6	32449454	AAAGAAAGAAGAAAG	!	1047	332689	Type_1_diabetes_suspected_INSmeds_08092017
5.14e-44	1.737	chr6:32449454:IG:2	rs200185927	0.20083	chr6	32449454	AAAGA	!	2146	338700	ICD_E10_Insulindependent_diabetes_mellitus_28112017
8.12e-42	2.012	chr6:32449454:IG:0	NA	0.2243	chr6	32449454	AAAGAAAGAAGAAAG	!	1106	315480	Multiple_Sclerosis_06072017
7.78e-41	2.062	chr6:32449454:IG:0	NA	0.2243	chr6	32449454	AAAGAAAGAAGAAAG	!	1007	315579	Multiple_sclerosis_diagnosed_09092016
8.66e-41	2.532	chr6:32449454:IG:2	rs200185927	0.20083	chr6	32449454	AAAGA	!	540	280359	Anti_CCP_pos_all_27012012
1.69e-40	2.796	chr6:32449454:IG:2	rs200185927	0.20083	chr6	32449454	AAAGA	!	424	222207	Rheumatoid_arthritis_aCCP_pos_11112014
4.66e-40	2.011	chr6:32449454:IG:0	NA	0.2243	chr6	32449454	AAAGAAAGAAGAAAG	!	1056	315530	Multiple_sclerosis_diagnosed_or_self_reported_09092016
4.9e-38	2.047	chr6:32449454:IG:2	rs200185927	0.20083	chr6	32449454	AAAGA	!	1013	10599	AntiCCP_positive_tests_vs_negative_tests_old_onfr_RAfam_nodupl_21022019
5.68e-38	0.571	chr6:32449454:IG:0	NA	0.2243	chr6	32449454	AAAGAAAGAAGAAAG	!	2460	338479	AID_Type1Diabetes_INS_E10_Q_02072018
2.5e-37	1.536	chr6:32449454:IG:6	rs1491352897	0.1507	chr6	32449454	AAAGAAAGAAGAAGGA	!	3690	122703	Psoriasis_B13neg_vs_controls_B13neg_26102015
1.61e-36	1.441	chr6:32449454:IG:6	rs1491352897	0.1507	chr6	32449454	AAAGAAAGAAGAAGGA	!	6147	303185	Psoriasis_Derm_clinic_list_strict_23102014
4.41e-36	1.913	chr6:32449454:IG:2	rs200185927	0.20083	chr6	32449454	AAAGA	!	1078	296014	RF_AND_OR_antiCCP_pos_RA_pooled_inclRAfam_1130PN_15022019
5.11e-36	1.438	chr6:32449454:IG:6	rs1491352897	0.1507	chr6	32449454	AAAGAAAGAAGAAGGA	!	6147	285222	Psoriasis_vs_no_autoimmune_controls_19092016
6.44e-36	0.556	chr6:32449454:IG:0	NA	0.2243	chr6	32449454	AAAGAAAGAAGAAAG	!	2146	338700	ICD_E10_Insulindependent_diabetes_mellitus_28112017
5.89e-35	1.772	chr6:32449454:IG:2	rs200185927	0.20083	chr6	32449454	AAAGA	!	1508	302787	Rheumatoid_arthritis_plus_anti_ccp_pos_test_11112014
1.06e-34	1.963	chr6:32449454:IG:6	rs1491352897	0.1507	chr6	32449454	AAAGAAAGAAGAAGGA	!	1516	330989	Psoriasis_at_age_22_or_younger_22052015
1.6e-34	1.938	chr6:32449454:IG:2	rs200185927	0.20083	chr6	32449454	AAAGA	!	981	296111	RA_RFandorCCPpos_merged_17072018
6.96e-34	1.976	chr6:32449454:IG:2	rs200185927	0.20083	chr6	32449454	AAAGA	!	898	250158	RA_Rheumatoid_arthritis_aCCP_and_or_RF_Pos_upd_09032017
6.98e-34	2.229	chr6:32449454:IG:0	NA	0.2243	chr6	32449454	AAAGAAAGAAGAAAG	!	633	242639	Multiple_sclerosis_Relapsing_remitting_06072017
9.46e-34	2.141	chr6:32449454:IG:2	rs200185927	0.20083	chr6	32449454	AAAGA	!	698	221933	Rheumatoid_arthritis_aCCP_and_or_RF_pos_11112014
1.15e-31	1.589	chr6:32449454:IG:2	rs200185927	0.20083	chr6	32449454	AAAGA	!	2172	308681	RA_Rheumatoid_arthritis_all_11072018
1.19e-31	1.597	chr6:32449454:IG:2	rs200185927	0.20083	chr6	32449454	AAAGA	!	2109	308744	Rheumatoid_arthritis_probable_27072017
1.52e-31	1.587	chr6:32449454:IG:2	rs200185927	0.20083	chr6	32449454	AAAGA	!	2175	308678	RA_IS_all_21022019
4.15e-31	1.631	chr6:32449454:IG:2	rs200185927	0.20083	chr6	32449454	AAAGA	!	1894	302401	Rheumatoid_arthritis_updates2016_09032017
1.07e-30	1.99	chr6:32449454:IG:0	NA	0.2243	chr6	32449454	AAAGAAAGAAGAAAG	!	823	302119	ICD_G35_Multiple_sclerosis_28112017
1.35e-30	1.59	chr6:32449454:IG:6	rs1491352897	0.1507	chr6	32449454	AAAGAAAGAAGAAGGA	!	2777	235833	Psoriasis_at_40y_or_younger_23102014
4.44e-29	1.752	chr6:32449454:IG:2	rs200185927	0.20083	chr6	32449454	AAAGA	!	1290	244572	Rheumatoid_Arthritis_23012012
1.32e-28	1.388	chr6:32449454:IG:6	rs1491352897	0.1507	chr6	32449454	AAAGAAAGAAGAAGGA	!	5459	303873	Psoriasis_Derm_no_AD_21052015
3.5e-28	1.382	chr6:32449454:IG:6	rs1491352897	0.1507	chr6	32449454	AAAGAAAGAAGAAGGA	!	5569	303763	Psoriasis_Derm_21052015
7.05e-27	0.39	chr6:32449454:IG:5	rs139437261,rs773474533,rs9281823	0.21691	chr6	32449454	AAAGAAAGAAGAAAGAAAG	!	663	221968	Rheumatoid_arthritis_SEpos_02032015
1.38e-26	1.44	chr6:32449454:IG:6	rs1491352897	0.1507	chr6	32449454	AAAGAAAGAAGAAGGA	!	3825	117347	Psoriasis_B37neg_vs_controls_B37neg_06042017
2.31e-26	2.253	chr6:32449454:IG:2	rs200185927	0.20083	chr6	32449454	AAAGA	!	540	3185	Anti_CCP_pos_vs_anti_CCP_neg_27012012
7.96e-26	0.41	chr6:32449454:IG:0	NA	0.2243	chr6	32449454	AAAGAAAGAAGAAAG	!	663	221968	Rheumatoid_arthritis_SEpos_02032015
1.43e-24	1.947	chr6:32449454:IG:6	rs1491352897	0.1507	chr6	32449454	AAAGAAAGAAGAAGGA	!	1035	332437	Psoriasis_at_18y_or_younger_23102014
1.04e-23	1.349	chr6:32449454:IG:2	rs200185927	0.20083	chr6	32449454	AAAGA	!	3637	257938	MTXusers_prescr_DM_SA_18052018
2.84e-23	1.584	chr6:32449454:IG:6	rs1491352897	0.1507	chr6	32449454	AAAGAAAGAAGAAGGA	!	2081	298823	Psoriasis_vulgaris_type_1_21052015
1.1e-22	1.346	chr6:32449454:IG:6	rs1491352897	0.1507	chr6	32449454	AAAGAAAGAAGAAGGA	!	5189	318752	ICD_L40_Psoriasis_28112017
1.89e-22	1.37	chr6:32449454:IG:6	rs1491352897	0.1507	chr6	32449454	AAAGAAAGAAGAAGGA	!	4479	296425	Psoriasis_vulgaris_21052015
3.05e-22	1.551	chr6:32449454:IG:2	rs200185927	0.20083	chr6	32449454	AAAGA	!	1598	309255	RA_all_female_11072018
1.54e-21	1.9	chr6:32449454:IG:6	rs1491352897	0.1507	chr6	32449454	AAAGAAAGAAGAAGGA	!	903	312511	Psoriasis_vulgaris_at_age_22_or_younger_22052015
2.63e-21	1.987	chr6:32449454:IG:2	rs200185927	0.20083	chr6	32449454	AAAGA	!	520	296313	ICD_M05_Seropositive_rheumatoid_arthritis_28112017
2.98e-21	1.151	chr6:32449454:IG:2	rs200185927	0.20083	chr6	32449454	AAAGA	!	18560	262768	AST_All_top25perc_DrugUse_03012017
5.11e-20	2.663	chr6:32449454:IG:2	rs200185927	0.20083	chr6	32449454	AAAGA	!	216	35220	Rheumatoid_arthritis_aCCP_pos_smokers_vs_smokers_control_30092015
1.72e-19	2.607	chr6:32449454:IG:2	rs200185927	0.20083	chr6	32449454	AAAGA	!	216	166320	Rheumatoid_arthritis_aCCP_pos_smokers_30092015
1.96e-19	2.285	chr6:32449454:IG:0	NA	0.2243	chr6	32449454	AAAGAAAGAAGAAAG	!	310	265839	Multiple_Sclerosis_AgeOnset_less30yrs_19102012
1.96e-19	2.883	chr6:32449454:IG:2	rs200185927	0.20083	chr6	32449454	AAAGA	!	214	325666	ICD_4d_E101_Insulin_dependent_diabetes_mellitus_With_ketoacidosis_29112017
2.28e-19	1.598	chr6:32449454:IG:2	rs200185927	0.20083	chr6	32449454	AAAGA	!	1213	107680	Glucosuria_and_Ketonuria_present_vs_absent_08092016
9.06e-19	1.281	chr6:32449454:IG:2	rs200185927	0.20083	chr6	32449454	AAAGA	!	4644	313067	RF_pos_tests_old_onfr_RAfam_5286PN_21022019
1.06e-18	1.574	chr6:32449454:IG:2	rs200185927	0.20083	chr6	32449454	AAAGA	!	1194	309400	ICD_M06_Other_rheumatoid_arthritis_28112017
2.15e-18	1.17	chr6:32449454:IG:2	rs200185927	0.20083	chr6	32449454	AAAGA	!	15924	325608	AST_AsthmaAll_and_YES_Questonnaire_10112017
3.01e-18	0.184	chr6:32449454:IG:0	NA	0.2243	chr6	32449454	AAAGAAAGAAGAAAG	!	214	325666	ICD_4d_E101_Insulin_dependent_diabetes_mellitus_With_ketoacidosis_29112017
5.16e-18	0.856	chr6:32449454:IG:0	NA	0.2243	chr6	32449454	AAAGAAAGAAGAAAG	!	18530	324661	AID_AITDpooled_excl_druginduced_ca_20112019
1.06e-17	1.165	chr6:32449454:IG:2	rs200185927	0.20083	chr6	32449454	AAAGA	!	16354	325178	ASTH_AsthmaAll_and_YES_Questionnaire_05032018
3.37e-17	0.571	chr6:32449454:IG:5	rs139437261,rs773474533,rs9281823	0.21691	chr6	32449454	AAAGAAAGAAGAAAGAAAG	!	1013	279888	AntiCCP_pos_tests_2014list_and_Onfr2018_and_RAfam_1126PN_21022019
5.19e-17	1.329	chr6:32449454:IG:2	rs200185927	0.20083	chr6	32449454	AAAGA	!	3011	297795	Rheumatoid_Factor_all_pos_27012012
9.74e-17	1.296	chr6:32449454:IG:2	rs200185927	0.20083	chr6	32449454	AAAGA	!	3989	131015	Glucosuria_three_plus_or_more_vs_negative_21072017
1.26e-16	1.238	chr6:32449454:IG:2	rs200185927	0.20083	chr6	32449454	AAAGA	!	5088	258151	INFLAM_drugs_ATC_L04_22092017
1.39e-16	2.069	chr6:32449454:IG:2	rs200185927	0.20083	chr6	32449454	AAAGA	!	342	35220	Rheumatoid_Arthritis_Serum_pos_smokers_vs_smokers_control_30092015
1.51e-16	0.566	chr6:32449454:IG:5	rs139437261,rs773474533,rs9281823	0.21691	chr6	32449454	AAAGAAAGAAGAAAGAAAG	!	1013	10599	AntiCCP_positive_tests_vs_negative_tests_old_onfr_RAfam_nodupl_21022019
5.23e-16	1.476	chr6:32449454:IG:2	rs200185927	0.20083	chr6	32449454	AAAGA	!	1389	285244	GCA_patho_ICD10_M316_M315_PMR_M353_08052018
5.65e-16	2.025	chr6:32449454:IG:2	rs200185927	0.20083	chr6	32449454	AAAGA	!	342	201960	Rheumatoid_Arthritis_Serum_pos_smokers_30092015
7.16e-16	2.028	chr6:32449454:IG:6	rs1491352897	0.1507	chr6	32449454	AAAGAAAGAAGAAGGA	!	453	308879	Psoriasis_Guttate_28102014
9.87e-16	0.616	chr6:32449454:IG:0	NA	0.2243	chr6	32449454	AAAGAAAGAAGAAAG	!	1213	107680	Glucosuria_and_Ketonuria_present_vs_absent_08092016
1.22e-15	1.186	chr6:32449454:IG:2	rs200185927	0.20083	chr6	32449454	AAAGA	!	10572	348504	ICD_J45_Asthma_28112017
1.41e-15	1.166	chr6:32449454:IG:2	rs200185927	0.20083	chr6	32449454	AAAGA	!	12040	325175	ASTH_Asthma_LateOnset_after17YoA_wo_asthma_ctrl_YES_vs_NO_29062018
1.55e-15	0.694	chr6:32449454:IG:5	rs139437261,rs773474533,rs9281823	0.21691	chr6	32449454	AAAGAAAGAAGAAAGAAAG	!	2909	381342	C282Y_H63D_HFE_carriers_27032019
2.75e-15	1.302	chr6:32449454:IG:2	rs200185927	0.20083	chr6	32449454	AAAGA	!	3676	332804	ICD_E14_Unspecified_diabetes_mellitus_28112017
2.88e-15	1.776	chr6:32449454:IG:6	rs1491352897	0.1507	chr6	32449454	AAAGAAAGAAGAAGGA	!	663	221968	Rheumatoid_arthritis_SEpos_02032015
3.47e-15	1.164	chr6:32449454:IG:2	rs200185927	0.20083	chr6	32449454	AAAGA	!	12859	325178	ASTH_non_allergic_asthma_wo_asthma_ctrl_YES_vs_NO_29062018
6.62e-15	1.1	chr6:32449454:IG:2	rs200185927	0.20083	chr6	32449454	AAAGA	!	33098	248230	AST_Any_high_DrugUse_03012017
2.2e-14	1.223	chr6:32449454:IG:2	rs200185927	0.20083	chr6	32449454	AAAGA	!	5275	266312	ASTH_Severe_asthma_wo_asthma_ctrl_YES_vs_NO_28062018
2.26e-14	1.164	chr6:32449454:IG:2	rs200185927	0.20083	chr6	32449454	AAAGA	!	12928	328604	AST_AsthmaAll_22072016
2.7e-14	2.108	chr6:32449454:IG:0	NA	0.2243	chr6	32449454	AAAGAAAGAAGAAAG	!	522	1089	Oligoclonal_bands_Spinal_fluid_present_vs_absent_09052018
3.24e-14	1.149	chr6:32449454:IG:2	rs200185927	0.20083	chr6	32449454	AAAGA	!	15023	325124	ASTH_Non_severe_asthma_wo_asthma_ctrl_YES_vs_NO_02072018
3.85e-14	1.303	chr6:32449454:IG:2	rs200185927	0.20083	chr6	32449454	AAAGA	!	3049	126091	Glucosuria_double_plus_or_more_vs_negative_wo_diabetes_01082017
4.98e-14	1.7	chr6:32449454:IG:2	rs200185927	0.20083	chr6	32449454	AAAGA	!	614	37905	RA_smokers_vs_smokerseverControl_30092015
5.29e-14	0.382	chr6:32449454:IG:6	rs1491352897	0.1507	chr6	32449454	AAAGAAAGAAGAAGGA	!	423	201879	Rheumatoid_arthritis_SEneg_02032015
6.77e-14	1.158	chr6:32449454:IG:2	rs200185927	0.20083	chr6	32449454	AAAGA	!	13381	328151	ASTH_AsthmaAll_05032018
8.9e-14	1.218	chr6:32449454:IG:2	rs200185927	0.20083	chr6	32449454	AAAGA	!	5172	276156	ASTH_High_drug_use_score_noH02_27062018
1.38e-13	1.708	chr6:32449454:IG:2	rs200185927	0.20083	chr6	32449454	AAAGA	!	573	286060	Arteritis_24022017
1.92e-13	1.203	chr6:32449454:IG:2	rs200185927	0.20083	chr6	32449454	AAAGA	!	6942	85817	Asthma_HighEosin_yes_vs_no_14062018
2.07e-13	1.168	chr6:32449454:IG:2	rs200185927	0.20083	chr6	32449454	AAAGA	!	11365	297937	Healthcare_ICD_Asthma_J45_nr_diagnosis_4plus_test_05052019
2.11e-13	1.671	chr6:32449454:IG:2	rs200185927	0.20083	chr6	32449454	AAAGA	!	614	224708	Rheumatoid_arthritis_Smoking_yes_11122014
2.36e-13	1.305	chr6:32449454:IG:2	rs200185927	0.20083	chr6	32449454	AAAGA	!	2479	279144	ASTH_highDUS_and_high_eosinophils_24102019
3.3e-13	1.698	chr6:32449454:IG:2	rs200185927	0.20083	chr6	32449454	AAAGA	!	574	303721	RA_all_male_11072018
4.7e-13	1.209	chr6:32449454:IG:2	rs200185927	0.20083	chr6	32449454	AAAGA	!	6037	131015	Glucosuria_double_plus_or_more_vs_negative_09032017
4.99e-13	1.208	chr6:32449454:IG:2	rs200185927	0.20083	chr6	32449454	AAAGA	!	6037	135902	Glucosuria_present_vs_absent_08092016
5.18e-13	0.789	chr6:32449454:IG:0	NA	0.2243	chr6	32449454	AAAGAAAGAAGAAAG	!	3989	131015	Glucosuria_three_plus_or_more_vs_negative_21072017
9.32e-13	1.155	chr6:32449454:IG:2	rs200185927	0.20083	chr6	32449454	AAAGA	!	12480	329052	Asthma_without_nasal_polyps_25072018
1.05e-12	0.636	chr6:32449454:IG:0	NA	0.2243	chr6	32449454	AAAGAAAGAAGAAAG	!	981	296111	RA_RFandorCCPpos_merged_17072018
1.1e-12	1.382	chr6:32449454:IG:2	rs200185927	0.20083	chr6	32449454	AAAGA	!	1678	249119	Diabetic_Retinopathy_02012012
1.13e-12	0.65	chr6:32449454:IG:0	NA	0.2243	chr6	32449454	AAAGAAAGAAGAAAG	!	1078	296014	RF_AND_OR_antiCCP_pos_RA_pooled_inclRAfam_1130PN_15022019
1.26e-12	0.623	chr6:32449454:IG:0	NA	0.2243	chr6	32449454	AAAGAAAGAAGAAAG	!	898	250158	RA_Rheumatoid_arthritis_aCCP_and_or_RF_Pos_upd_09032017
1.28e-12	1.666	chr6:32449454:IG:5	rs139437261,rs773474533,rs9281823	0.21691	chr6	32449454	AAAGAAAGAAGAAAGAAAG	!	666	316167	Type_1_diabetes_confirmed_29052015
1.93e-12	1.604	chr6:32449454:IG:2	rs200185927	0.20083	chr6	32449454	AAAGA	!	679	285954	GCA_pathology_and_ICD10_316_08052018
1.98e-12	2.186	chr6:32449454:IG:0	NA	0.2243	chr6	32449454	AAAGAAAGAAGAAAG	!	210	196803	Multiple_Sclerosis_AgeOnset_30_Plus_yrs_19102012
2.24e-12	1.147	chr6:32449454:IG:0	NA	0.2243	chr6	32449454	AAAGAAAGAAGAAAG	!	12597	320566	Healthcare_ICD_L50_and_diagnosis_Urticaria_one_diagnosis_1w_apart_12w_interval_vs_clean_popctrl_04102019
2.48e-12	1.147	chr6:32449454:IG:0	NA	0.2243	chr6	32449454	AAAGAAAGAAGAAAG	!	12597	321958	Healthcare_ICD_L50_and_diagnosis_Urticaria_one_diagnosis_1w_apart_12w_interval_04102019
2.59e-12	0.489	chr6:32449454:IG:5	rs139437261,rs773474533,rs9281823	0.21691	chr6	32449454	AAAGAAAGAAGAAAGAAAG	!	424	222207	Rheumatoid_arthritis_aCCP_pos_11112014
2.7e-12	1.145	chr6:32449454:IG:0	NA	0.2243	chr6	32449454	AAAGAAAGAAGAAAG	!	12850	320566	Healthcare_ICD_L50_and_diagnosis_Urticaria_one_diagnosis_1w_apart_6w_interval_vs_clean_popctrl_04102019
2.9e-12	1.145	chr6:32449454:IG:0	NA	0.2243	chr6	32449454	AAAGAAAGAAGAAAG	!	12850	321705	Healthcare_ICD_L50_and_diagnosis_Urticaria_one_diagnosis_1w_apart_6w_interval_04102019
3.49e-12	0.789	chr6:32449454:IG:6	rs1491352897	0.1507	chr6	32449454	AAAGAAAGAAGAAGGA	!	6834	317150	PRS_bottom5percent_Parkinsons_disease_15082019
3.7e-12	1.123	chr6:32449454:IG:2	rs200185927	0.20083	chr6	32449454	AAAGA	!	21812	287810	Healthcare_ICD_and_diagnosis_J45_Asthma_nr_diagnosis_2plus_30102019
4.22e-12	0.753	chr6:32449454:IG:4	rs201484272,rs9281823	0.07762	chr6	32449454	AAAGAAAGAAGAAAGA	!	15332	347040	C282Y_HFE_hetero_carriers_27032019
6.2e-12	1.322	chr6:32449454:IG:5	rs139437261,rs773474533,rs9281823	0.21691	chr6	32449454	AAAGAAAGAAGAAAGAAAG	!	2146	338700	ICD_E10_Insulindependent_diabetes_mellitus_28112017
6.41e-12	0.838	chr6:32449454:IG:5	rs139437261,rs773474533,rs9281823	0.21691	chr6	32449454	AAAGAAAGAAGAAAGAAAG	!	15332	347040	C282Y_HFE_hetero_carriers_27032019
6.56e-12	0.724	chr6:32449454:IG:0	NA	0.2243	chr6	32449454	AAAGAAAGAAGAAAG	!	1894	302401	Rheumatoid_arthritis_updates2016_09032017
7.09e-12	1.137	chr6:32449454:IG:0	NA	0.2243	chr6	32449454	AAAGAAAGAAGAAAG	!	13995	327621	Urticaria_ICDL50_and_diagnosis_03092019
7.67e-12	1.188	chr6:32449454:IG:2	rs200185927	0.20083	chr6	32449454	AAAGA	!	6260	271934	AST_Asthma_YES_Questonnaire_10112017
7.68e-12	0.883	chr6:32449454:IG:0	NA	0.2243	chr6	32449454	AAAGAAAGAAGAAAG	!	13966	343650	INFLAM_Autoimmune_Disease_any_27092016
1.16e-11	1.171	chr6:32449454:IG:2	rs200185927	0.20083	chr6	32449454	AAAGA	!	8083	289436	Asthma_ALL_04062014
1.31e-11	0.744	chr6:32449454:IG:0	NA	0.2243	chr6	32449454	AAAGAAAGAAGAAAG	!	2172	308681	RA_Rheumatoid_arthritis_all_11072018
1.36e-11	0.549	chr6:32449454:IG:0	NA	0.2243	chr6	32449454	AAAGAAAGAAGAAAG	!	520	296313	ICD_M05_Seropositive_rheumatoid_arthritis_28112017
1.37e-11	0.549	chr6:32449454:IG:5	rs139437261,rs773474533,rs9281823	0.21691	chr6	32449454	AAAGAAAGAAGAAAGAAAG	!	540	280359	Anti_CCP_pos_all_27012012
1.45e-11	1.212	chr6:32449454:IG:2	rs200185927	0.20083	chr6	32449454	AAAGA	!	4640	142686	TEST_Asthma_bornbefore1968_30092014
1.57e-11	0.745	chr6:32449454:IG:0	NA	0.2243	chr6	32449454	AAAGAAAGAAGAAAG	!	2175	308678	RA_IS_all_21022019
2.12e-11	1.645	chr6:32449454:IG:2	rs200185927	0.20083	chr6	32449454	AAAGA	!	572	60306	Glucosuria_and_Ketonuria_present_vs_absent_females_08092016
2.23e-11	1.144	chr6:32449454:IG:0	NA	0.2243	chr6	32449454	AAAGAAAGAAGAAAG	!	11961	327768	Healthcare_ICD_L50_and_diagnosis_Urticaria_one_diagnosis_6w_apart_vs_clean_popctrl_04102019
2.25e-11	1.587	chr6:32449454:IG:5	rs139437261,rs773474533,rs9281823	0.21691	chr6	32449454	AAAGAAAGAAGAAAGAAAG	!	595	234952	Hyperthyroidism_DSM_ICD_28012011
2.61e-11	0.745	chr6:32449454:IG:0	NA	0.2243	chr6	32449454	AAAGAAAGAAGAAAG	!	2109	308744	Rheumatoid_arthritis_probable_27072017
2.71e-11	1.288	chr6:32449454:IG:5	rs139437261,rs773474533,rs9281823	0.21691	chr6	32449454	AAAGAAAGAAGAAAGAAAG	!	2460	338479	AID_Type1Diabetes_INS_E10_Q_02072018
3.26e-11	1.142	chr6:32449454:IG:0	NA	0.2243	chr6	32449454	AAAGAAAGAAGAAAG	!	11961	329797	Healthcare_ICD_L50_and_diagnosis_Urticaria_one_diagnosis_6w_apart_04102019
3.45e-11	0.706	chr6:32449454:IG:0	NA	0.2243	chr6	32449454	AAAGAAAGAAGAAAG	!	1508	302787	Rheumatoid_arthritis_plus_anti_ccp_pos_test_11112014
3.74e-11	0.746	chr6:32449454:IG:5	rs139437261,rs773474533,rs9281823	0.21691	chr6	32449454	AAAGAAAGAAGAAAGAAAG	!	2172	308681	RA_Rheumatoid_arthritis_all_11072018
3.81e-11	0.746	chr6:32449454:IG:5	rs139437261,rs773474533,rs9281823	0.21691	chr6	32449454	AAAGAAAGAAGAAAGAAAG	!	2175	308678	RA_IS_all_21022019
3.96e-11	1.141	chr6:32449454:IG:0	NA	0.2243	chr6	32449454	AAAGAAAGAAGAAAG	!	12176	327768	Healthcare_ICD_L50_and_diagnosis_Urticaria_one_diagnosis_within_12w_vs_clean_popctrl_04102019
4.02e-11	1.097	chr6:32449454:IG:2	rs200185927	0.20083	chr6	32449454	AAAGA	!	36620	272682	Healthcare_ICD_Asthma_J45_05052019
5.23e-11	1.175	chr6:32449454:IG:2	rs200185927	0.20083	chr6	32449454	AAAGA	!	8247	251382	Tuberculosis_pulmonary_or_Mtb_infected_vs_nonTB_25072014
5.54e-11	1.139	chr6:32449454:IG:0	NA	0.2243	chr6	32449454	AAAGAAAGAAGAAAG	!	12176	329582	Healthcare_ICD_L50_and_diagnosis_Urticaria_one_diagnosis_12w_apart_04102019
6.78e-11	0.69	chr6:32449454:IG:0	NA	0.2243	chr6	32449454	AAAGAAAGAAGAAAG	!	1290	244572	Rheumatoid_Arthritis_23012012
6.8e-11	1.121	chr6:32449454:IG:2	rs200185927	0.20083	chr6	32449454	AAAGA	!	13236	287997	AST_All_top25perc_InhalCortSter_03012017
7.21e-11	0.725	chr6:32449454:IG:0	NA	0.2243	chr6	32449454	AAAGAAAGAAGAAAG	!	1678	249119	Diabetic_Retinopathy_02012012
7.5e-11	0.796	chr6:32449454:IG:0	NA	0.2243	chr6	32449454	AAAGAAAGAAGAAAG	!	3676	332804	ICD_E14_Unspecified_diabetes_mellitus_28112017
1.01e-10	0.749	chr6:32449454:IG:5	rs139437261,rs773474533,rs9281823	0.21691	chr6	32449454	AAAGAAAGAAGAAAGAAAG	!	2109	308744	Rheumatoid_arthritis_probable_27072017
1.04e-10	1.435	chr6:32449454:IG:5	rs139437261,rs773474533,rs9281823	0.21691	chr6	32449454	AAAGAAAGAAGAAAGAAAG	!	1003	325283	AID_GD_addedHgSSS_21112019
1.68e-10	1.168	chr6:32449454:IG:2	rs200185927	0.20083	chr6	32449454	AAAGA	!	6760	126091	Glucosuria_one_plus_or_more_vs_negative_wo_diabetes_01082017
1.69e-10	1.109	chr6:32449454:IG:2	rs200185927	0.20083	chr6	32449454	AAAGA	!	21534	321235	INFLAM_Asthma_Allergic_Diseases_27092016
2.04e-10	1.599	chr6:32449454:IG:5	rs139437261,rs773474533,rs9281823	0.21691	chr6	32449454	AAAGAAAGAAGAAAGAAAG	!	549	267123	AID_Graves_E05_02072018
2.73e-10	1.145	chr6:32449454:IG:2	rs200185927	0.20083	chr6	32449454	AAAGA	!	8147	273181	AST_Any_high_InhalCortSter_03012017
2.76e-10	0.551	chr6:32449454:IG:5	rs139437261,rs773474533,rs9281823	0.21691	chr6	32449454	AAAGAAAGAAGAAAGAAAG	!	540	3185	Anti_CCP_pos_vs_anti_CCP_neg_27012012
3.1e-10	0.742	chr6:32449454:IG:5	rs139437261,rs773474533,rs9281823	0.21691	chr6	32449454	AAAGAAAGAAGAAAGAAAG	!	1894	302401	Rheumatoid_arthritis_updates2016_09032017
3.26e-10	1.15	chr6:32449454:IG:0	NA	0.2243	chr6	32449454	AAAGAAAGAAGAAAG	!	7526	304506	Healthcare_ICD_L50_and_diagnosis_Urticaria_18y_or_older_10092019
3.75e-10	0.578	chr6:32449454:IG:0	NA	0.2243	chr6	32449454	AAAGAAAGAAGAAAG	!	572	60306	Glucosuria_and_Ketonuria_present_vs_absent_females_08092016
3.75e-10	1.224	chr6:32449454:IG:2	rs200185927	0.20083	chr6	32449454	AAAGA	!	3755	305948	ASTH_ChronicSinusitis_wo_asthma_ctrl_YES_vs_NO_20062018
4.04e-10	0.624	chr6:32449454:IG:0	NA	0.2243	chr6	32449454	AAAGAAAGAAGAAAG	!	698	221933	Rheumatoid_arthritis_aCCP_and_or_RF_pos_11112014
4.48e-10	0.695	chr6:32449454:IG:5	rs139437261,rs773474533,rs9281823	0.21691	chr6	32449454	AAAGAAAGAAGAAAGAAAG	!	1194	309400	ICD_M06_Other_rheumatoid_arthritis_28112017
5.63e-10	1.128	chr6:32449454:IG:2	rs200185927	0.20083	chr6	32449454	AAAGA	!	11987	140063	Glucose_Urine_present_vs_absent_09052018
6.4e-10	1.427	chr6:32449454:IG:5	rs139437261,rs773474533,rs9281823	0.21691	chr6	32449454	AAAGAAAGAAGAAAGAAAG	!	1047	332689	Type_1_diabetes_suspected_INSmeds_08092017
7.75e-10	1.291	chr6:32449454:IG:2	rs200185927	0.20083	chr6	32449454	AAAGA	!	2909	381342	C282Y_H63D_HFE_carriers_27032019
8.02e-10	1.627	chr6:32449454:IG:6	rs1491352897	0.1507	chr6	32449454	AAAGAAAGAAGAAGGA	!	589	303447	ICD_4d_L400_Psoriasis_vulgaris_29112017
9.5e-10	1.179	chr6:32449454:IG:2	rs200185927	0.20083	chr6	32449454	AAAGA	!	6871	334661	AST_TEST_Asthma_22072016
1.02e-09	1.555	chr6:32449454:IG:2	rs200185927	0.20083	chr6	32449454	AAAGA	!	641	47357	Glucosuria_and_Ketonuria_present_vs_absent_males_08092016
1.09e-09	1.141	chr6:32449454:IG:0	NA	0.2243	chr6	32449454	AAAGAAAGAAGAAAG	!	10275	357893	Healthcare_ICD_and_diagnosis_L50_Urticaria_nr_diagnosis_1_test_10092019
1.13e-09	0.801	chr6:32449454:IG:0	NA	0.2243	chr6	32449454	AAAGAAAGAAGAAAG	!	3049	126091	Glucosuria_double_plus_or_more_vs_negative_wo_diabetes_01082017
1.19e-09	0.53	chr6:32449454:IG:2	rs200185927	0.20083	chr6	32449454	AAAGA	!	423	201879	Rheumatoid_arthritis_SEneg_02032015
1.62e-09	0.804	chr6:32449454:IG:3	rs145864087,rs755430391	0.12958	chr6	32449454	AAAGAAAG	!	6834	317150	PRS_bottom5percent_Parkinsons_disease_15082019
1.65e-09	0.828	chr6:32449454:IG:0	NA	0.2243	chr6	32449454	AAAGAAAGAAGAAAG	!	3637	257938	MTXusers_prescr_DM_SA_18052018
1.74e-09	1.131	chr6:32449454:IG:2	rs200185927	0.20083	chr6	32449454	AAAGA	!	10722	131015	Glucosuria_one_plus_or_more_vs_negative_28042017
1.9e-09	1.477	chr6:32449454:IG:5	rs139437261,rs773474533,rs9281823	0.21691	chr6	32449454	AAAGAAAGAAGAAAGAAAG	!	732	285901	AID_AutoimmuneThyroiditis_E05_E063_02072018
1.94e-09	1.115	chr6:32449454:IG:2	rs200185927	0.20083	chr6	32449454	AAAGA	!	14312	303112	AsthmaAll_or_anti_Astmatics_All_R03_18062014
2.02e-09	1.212	chr6:32449454:IG:2	rs200185927	0.20083	chr6	32449454	AAAGA	!	3755	320872	ASTH_ChronicSinusitis_05032018
2.11e-09	1.351	chr6:32449454:IG:2	rs200185927	0.20083	chr6	32449454	AAAGA	!	1800	310214	Tuberculosis_pulmonary_Bact_conf_31072015
2.12e-09	0.353	chr6:32449454:IG:0	NA	0.2243	chr6	32449454	AAAGAAAGAAGAAAG	!	184	325810	IgAD_selective_04092019
2.49e-09	2.061	chr6:32449454:IG:6	rs1491352897	0.1507	chr6	32449454	AAAGAAAGAAGAAGGA	!	226	235559	Follicular_lymphoma_CR_02022018
2.52e-09	1.466	chr6:32449454:IG:2	rs200185927	0.20083	chr6	32449454	AAAGA	!	753	206728	ICD_4d_M353_Polymyalgia_rheumatica_29112017
2.56e-09	0.73	chr6:32449454:IG:5	rs139437261,rs773474533,rs9281823	0.21691	chr6	32449454	AAAGAAAGAAGAAAGAAAG	!	1508	302787	Rheumatoid_arthritis_plus_anti_ccp_pos_test_11112014
2.59e-09	1.243	chr6:32449454:IG:2	rs200185927	0.20083	chr6	32449454	AAAGA	!	4035	307979	Tuberculosis_pulmonary_MajorSiteConf_ICDConf_22082014
2.64e-09	1.383	chr6:32449454:IG:0	NA	0.2243	chr6	32449454	AAAGAAAGAAGAAAG	!	1037	272064	MGUS_w_autoimmune_vs_clean_controls_18062019
2.87e-09	1.127	chr6:32449454:IG:2	rs200185927	0.20083	chr6	32449454	AAAGA	!	15829	296702	Tuberculosis_case_or_Mtb_infected_09062010
3.33e-09	1.129	chr6:32449454:IG:0	NA	0.2243	chr6	32449454	AAAGAAAGAAGAAAG	!	11729	297573	Healthcare_ICD_Urticaria_L50_05052019
3.35e-09	1.242	chr6:32449454:IG:2	rs200185927	0.20083	chr6	32449454	AAAGA	!	4035	303077	Tuberculosis_pulmonary_MajorSiteConf_ICDConf_vs_nonTB_controls_24042018
3.71e-09	1.126	chr6:32449454:IG:6	rs1491352897	0.1507	chr6	32449454	AAAGAAAGAAGAAGGA	!	13966	343650	INFLAM_Autoimmune_Disease_any_27092016
4.75e-09	1.31	chr6:32449454:IG:0	NA	0.2243	chr6	32449454	AAAGAAAGAAGAAAG	!	1564	312909	Ulcerative_Colitis_28062017
4.91e-09	0.911	chr6:32449454:IG:0	NA	0.2243	chr6	32449454	AAAGAAAGAAGAAAG	!	28783	216274	Statin_takers_31012017
5.71e-09	0.75	chr6:32449454:IG:0	NA	0.2243	chr6	32449454	AAAGAAAGAAGAAAG	!	1598	309255	RA_all_female_11072018
5.91e-09	1.684	chr6:32449454:IG:5	rs139437261,rs773474533,rs9281823	0.21691	chr6	32449454	AAAGAAAGAAGAAAGAAAG	!	355	235192	Autoimmune_Thyroiditis_Graves_Only_Disease_Extended_07032013
5.97e-09	1.965	chr6:32449454:IG:6	rs1491352897	0.1507	chr6	32449454	AAAGAAAGAAGAAGGA	!	245	251916	ICD_C82_Follicular_nodular_nonHodgkins_lymphoma_28112017
7.39e-09	0.693	chr6:32449454:IG:5	rs139437261,rs773474533,rs9281823	0.21691	chr6	32449454	AAAGAAAGAAGAAAGAAAG	!	981	296111	RA_RFandorCCPpos_merged_17072018
8.34e-09	0.634	chr6:32449454:IG:6	rs1491352897	0.1507	chr6	32449454	AAAGAAAGAAGAAGGA	!	1007	315579	Multiple_sclerosis_diagnosed_09092016
8.82e-09	0.644	chr6:32449454:IG:6	rs1491352897	0.1507	chr6	32449454	AAAGAAAGAAGAAGGA	!	1056	315530	Multiple_sclerosis_diagnosed_or_self_reported_09092016
8.83e-09	0.553	chr6:32449454:IG:6	rs1491352897	0.1507	chr6	32449454	AAAGAAAGAAGAAGGA	!	666	316167	Type_1_diabetes_confirmed_29052015
1.17e-08	1.719	chr6:32449454:IG:6	rs1491352897	0.1507	chr6	32449454	AAAGAAAGAAGAAGGA	!	408	213552	Psoriatic_arthritis_vs_no_autoimmune_controls_07092016
1.28e-08	1.335	chr6:32449454:IG:5	rs139437261,rs773474533,rs9281823	0.21691	chr6	32449454	AAAGAAAGAAGAAAGAAAG	!	1276	292358	Autoimmune_Thyroiditis_All_31032011
1.45e-08	1.941	chr6:32449454:IG:2	rs200185927	0.20083	chr6	32449454	AAAGA	!	215	261103	ICD_4d_E103_Insulin_dependent_diabetes_mellitus_With_ophthalmic_complications_29112017
1.46e-08	1.246	chr6:32449454:IG:2	rs200185927	0.20083	chr6	32449454	AAAGA	!	2513	74492	Glucosuria_double_plus_or_more_vs_negative_females_09032017
1.5e-08	1.285	chr6:32449454:IG:2	rs200185927	0.20083	chr6	32449454	AAAGA	!	1842	288186	ASTH_NasalPolyps_wo_asthma_ctrl_YES_vs_NO_20062018
1.64e-08	1.146	chr6:32449454:IG:0	NA	0.2243	chr6	32449454	AAAGAAAGAAGAAAG	!	15332	347040	C282Y_HFE_hetero_carriers_27032019
1.83e-08	0.428	chr6:32449454:IG:0	NA	0.2243	chr6	32449454	AAAGAAAGAAGAAAG	!	215	261103	ICD_4d_E103_Insulin_dependent_diabetes_mellitus_With_ophthalmic_complications_29112017
1.84e-08	1.107	chr6:32449454:IG:2	rs200185927	0.20083	chr6	32449454	AAAGA	!	13966	343650	INFLAM_Autoimmune_Disease_any_27092016
1.85e-08	0.658	chr6:32449454:IG:6	rs1491352897	0.1507	chr6	32449454	AAAGAAAGAAGAAGGA	!	1106	315480	Multiple_Sclerosis_06072017
1.95e-08	1.124	chr6:32449454:IG:2	rs200185927	0.20083	chr6	32449454	AAAGA	!	11182	330350	ASTH_Low_or_unknown_drug_use_score_noH02_02072018
1.97e-08	1.702	chr6:32449454:IG:6	rs1491352897	0.1507	chr6	32449454	AAAGAAAGAAGAAGGA	!	408	224999	Psoriatic_arthritis_15042015
2.02e-08	1.243	chr6:32449454:IG:2	rs200185927	0.20083	chr6	32449454	AAAGA	!	2513	76873	Glucosuria_present_vs_absent_females_08092016
2.06e-08	1.093	chr6:32449454:IG:2	rs200185927	0.20083	chr6	32449454	AAAGA	!	25018	284284	Healthcare_ICD_4d_Asthma_unspecified_J459_05052019
2.18e-08	1.24	chr6:32449454:IG:2	rs200185927	0.20083	chr6	32449454	AAAGA	!	3547	304135	ICD_A15_Respiratory_tuberculosis_bacteriologically_and_histologically_confirmed_28112017
2.34e-08	1.2	chr6:32449454:IG:3	rs145864087,rs755430391	0.12958	chr6	32449454	AAAGAAAG	!	6825	326861	PRS_top5percent_Parkinsons_disease_15082019
2.55e-08	0.077	chr6:32449454:IG:0	NA	0.2243	chr6	32449454	AAAGAAAGAAGAAAG	!	47	10301	HERA_Interview_Type_1_diabetes_yes_vs_no_22052019
2.71e-08	0.692	chr6:32449454:IG:5	rs139437261,rs773474533,rs9281823	0.21691	chr6	32449454	AAAGAAAGAAGAAAGAAAG	!	898	250158	RA_Rheumatoid_arthritis_aCCP_and_or_RF_Pos_upd_09032017
2.74e-08	0.834	chr6:32449454:IG:0	NA	0.2243	chr6	32449454	AAAGAAAGAAGAAAG	!	3825	117347	Psoriasis_B37neg_vs_controls_B37neg_06042017
2.8e-08	1.236	chr6:32449454:IG:2	rs200185927	0.20083	chr6	32449454	AAAGA	!	3011	9001	Rheumatoid_Factor_all_pos_vs_RF_all_neg_27012012
2.81e-08	1.164	chr6:32449454:IG:2	rs200185927	0.20083	chr6	32449454	AAAGA	!	5864	298172	ICD_E11_Noninsulindependent_diabetes_mellitus_28112017
2.9e-08	0.717	chr6:32449454:IG:5	rs139437261,rs773474533,rs9281823	0.21691	chr6	32449454	AAAGAAAGAAGAAAGAAAG	!	1078	296014	RF_AND_OR_antiCCP_pos_RA_pooled_inclRAfam_1130PN_15022019
3.01e-08	1.272	chr6:32449454:IG:0	NA	0.2243	chr6	32449454	AAAGAAAGAAGAAAG	!	1791	312682	Ulcerative_Colitis_probable_06072017
3.06e-08	1.138	chr6:32449454:IG:0	NA	0.2243	chr6	32449454	AAAGAAAGAAGAAAG	!	8880	300506	Healthcare_ICD_Urticaria_L50_nr_diagnosis_1_test_03092019
3.11e-08	0.658	chr6:32449454:IG:5	rs139437261,rs773474533,rs9281823	0.21691	chr6	32449454	AAAGAAAGAAGAAAGAAAG	!	698	221933	Rheumatoid_arthritis_aCCP_and_or_RF_pos_11112014
3.15e-08	1.101	chr6:32449454:IG:0	NA	0.2243	chr6	32449454	AAAGAAAGAAGAAAG	!	12172	242804	Cervical_Intraepithelial_Neoplasia_AnyCIN_12032015
3.19e-08	1.649	chr6:32449454:IG:6	rs1491352897	0.1507	chr6	32449454	AAAGAAAGAAGAAGGA	!	450	224957	AID_PsoriaticArthritis_LSH_BSig_L405_02072018
3.49e-08	0.759	chr6:32449454:IG:5	rs139437261,rs773474533,rs9281823	0.21691	chr6	32449454	AAAGAAAGAAGAAAGAAAG	!	1598	309255	RA_all_female_11072018
3.66e-08	1.269	chr6:32449454:IG:0	NA	0.2243	chr6	32449454	AAAGAAAGAAGAAAG	!	1810	312661	AID_UlcerativeColitis_K51_02072018
4.16e-08	1.124	chr6:32449454:IG:0	NA	0.2243	chr6	32449454	AAAGAAAGAAGAAAG	!	10844	298561	Healthcare_ICD_Urticaria_L50_exlc_ASTH_12092019
4.69e-08	1.513	chr6:32449454:IG:2	rs200185927	0.20083	chr6	32449454	AAAGA	!	532	303504	ICD_M31_Other_necrotizing_vasculopathies_28112017
5.07e-08	1.273	chr6:32449454:IG:2	rs200185927	0.20083	chr6	32449454	AAAGA	!	1842	302880	ASTH_NasalPolyps_05032018
5.1e-08	1.201	chr6:32449454:IG:2	rs200185927	0.20083	chr6	32449454	AAAGA	!	3809	52436	AST_Asthma_HiEO_vs_Control_HiEO_03012017
5.32e-08	0.659	chr6:32449454:IG:6	rs1491352897	0.1507	chr6	32449454	AAAGAAAGAAGAAGGA	!	1047	332689	Type_1_diabetes_suspected_INSmeds_08092017
5.87e-08	0.307	chr6:32449454:IG:0	NA	0.2243	chr6	32449454	AAAGAAAGAAGAAAG	!	129	308874	IgA_Deficiency_19012015
6.17e-08	1.275	chr6:32449454:IG:2	rs200185927	0.20083	chr6	32449454	AAAGA	!	1792	302930	AST_NasalPolyps_12102017
6.29e-08	1.19	chr6:32449454:IG:2	rs200185927	0.20083	chr6	32449454	AAAGA	!	4644	10449	Rheumatoid_factor_positive_tests_vs_negative_tests_old_onfr_RAfam_nodupl_21022019
6.32e-08	0.552	chr6:32449454:IG:3	rs145864087,rs755430391	0.12958	chr6	32449454	AAAGAAAG	!	666	316167	Type_1_diabetes_confirmed_29052015
6.83e-08	0.319	chr6:32449454:IG:0	NA	0.2243	chr6	32449454	AAAGAAAGAAGAAAG	!	129	60064	IgAD_vs_Control_excl_Rel_11022016
8.88e-08	1.333	chr6:32449454:IG:2	rs200185927	0.20083	chr6	32449454	AAAGA	!	1162	281850	Nasal_Polyps_NP_vs_no_CRS_controls_27042018
9.15e-08	1.349	chr6:32449454:IG:2	rs200185927	0.20083	chr6	32449454	AAAGA	!	1017	303019	ICD_M35_Other_systemic_involvement_of_connective_tissue_28112017
9.55e-08	0.738	chr6:32449454:IG:5	rs139437261,rs773474533,rs9281823	0.21691	chr6	32449454	AAAGAAAGAAGAAAGAAAG	!	1290	244572	Rheumatoid_Arthritis_23012012
1.02e-07	0.598	chr6:32449454:IG:0	NA	0.2243	chr6	32449454	AAAGAAAGAAGAAAG	!	424	222207	Rheumatoid_arthritis_aCCP_pos_11112014
1.14e-07	1.674	chr6:32449454:IG:5	rs139437261,rs773474533,rs9281823	0.21691	chr6	32449454	AAAGAAAGAAGAAAGAAAG	!	314	231651	Sarcoidosis_17112014
1.23e-07	1.269	chr6:32449454:IG:2	rs200185927	0.20083	chr6	32449454	AAAGA	!	1786	320480	ICD_J33_Nasal_polyp_28112017
1.54e-07	0.869	chr6:32449454:IG:0	NA	0.2243	chr6	32449454	AAAGAAAGAAGAAAG	!	6037	131015	Glucosuria_double_plus_or_more_vs_negative_09032017
1.92e-07	1.136	chr6:32449454:IG:0	NA	0.2243	chr6	32449454	AAAGAAAGAAGAAAG	!	6217	228179	Healthcare_ICD_L50_Urticaria_18y_or_older_04092019
2.04e-07	1.26	chr6:32449454:IG:2	rs200185927	0.20083	chr6	32449454	AAAGA	!	2416	310117	Tuberculosis_All_Bact_conf_31072015
2.06e-07	2.03	chr6:32449454:IG:2	rs200185927	0.20083	chr6	32449454	AAAGA	!	150	258410	ICD_4d_H350_Background_retinopathy_and_retinal_vascular_changes_29112017
2.12e-07	1.162	chr6:32449454:IG:2	rs200185927	0.20083	chr6	32449454	AAAGA	!	4815	74492	Glucosuria_one_plus_or_more_vs_negative_female_25102017
2.13e-07	0.653	chr6:32449454:IG:0	NA	0.2243	chr6	32449454	AAAGAAAGAAGAAAG	!	641	47357	Glucosuria_and_Ketonuria_present_vs_absent_males_08092016
2.47e-07	0.873	chr6:32449454:IG:0	NA	0.2243	chr6	32449454	AAAGAAAGAAGAAAG	!	6125	319739	AITD_pooled_Dx_ICD_ATC_updated_05122018
2.58e-07	0.872	chr6:32449454:IG:0	NA	0.2243	chr6	32449454	AAAGAAAGAAGAAAG	!	6037	135902	Glucosuria_present_vs_absent_08092016
2.71e-07	1.097	chr6:32449454:IG:2	rs200185927	0.20083	chr6	32449454	AAAGA	!	18530	324661	AID_AITDpooled_excl_druginduced_ca_20112019
3.12e-07	1.624	chr6:32449454:IG:2	rs200185927	0.20083	chr6	32449454	AAAGA	!	332	154482	ICD_4d_M316_Other_giant_cell_arteritis_26052017
5.15e-07	1.49	chr6:32449454:IG:0	NA	0.2243	chr6	32449454	AAAGAAAGAAGAAAG	!	466	229295	Waldenstroms_Monoclonal_Gammopathy_Unknown_Significance_IgM_14122017
5.45e-07	0.745	chr6:32449454:IG:0	NA	0.2243	chr6	32449454	AAAGAAAGAAGAAAG	!	1516	330989	Psoriasis_at_age_22_or_younger_22052015
5.51e-07	0.869	chr6:32449454:IG:0	NA	0.2243	chr6	32449454	AAAGAAAGAAGAAAG	!	6147	285222	Psoriasis_vs_no_autoimmune_controls_19092016
5.58e-07	1.226	chr6:32449454:IG:2	rs200185927	0.20083	chr6	32449454	AAAGA	!	2048	222911	T2D_Insulin_used_08082018
5.7e-07	1.148	chr6:32449454:IG:2	rs200185927	0.20083	chr6	32449454	AAAGA	!	5067	278273	ATC_Anti_Asthmatics_All_R03_15072011
5.76e-07	0.773	chr6:32449454:IG:6	rs1491352897	0.1507	chr6	32449454	AAAGAAAGAAGAAGGA	!	2146	338700	ICD_E10_Insulindependent_diabetes_mellitus_28112017
6.62e-07	0.596	chr6:32449454:IG:0	NA	0.2243	chr6	32449454	AAAGAAAGAAGAAAG	!	342	35220	Rheumatoid_Arthritis_Serum_pos_smokers_vs_smokers_control_30092015
6.62e-07	0.818	chr6:32449454:IG:0	NA	0.2243	chr6	32449454	AAAGAAAGAAGAAAG	!	2513	74492	Glucosuria_double_plus_or_more_vs_negative_females_09032017
6.81e-07	1.277	chr6:32449454:IG:2	rs200185927	0.20083	chr6	32449454	AAAGA	!	1289	241757	Asthma_High_stdICS_29012016
6.85e-07	1.182	chr6:32449454:IG:2	rs200185927	0.20083	chr6	32449454	AAAGA	!	3524	59012	Glucosuria_present_vs_absent_males_08092016
7.07e-07	1.182	chr6:32449454:IG:2	rs200185927	0.20083	chr6	32449454	AAAGA	!	3524	56506	Glucosuria_double_plus_or_more_vs_negative_males_09032017
7.56e-07	0.82	chr6:32449454:IG:0	NA	0.2243	chr6	32449454	AAAGAAAGAAGAAAG	!	2513	76873	Glucosuria_present_vs_absent_females_08092016
7.7e-07	1.297	chr6:32449454:IG:2	rs200185927	0.20083	chr6	32449454	AAAGA	!	1114	130872	Asthma_B_before_1968_high_std_ICS_29012016
8.04e-07	1.527	chr6:32449454:IG:2	rs200185927	0.20083	chr6	32449454	AAAGA	!	413	224653	ICD_4d_comb_M315_M316_Giant_cell_arteritis_26052017
8.27e-07	0.872	chr6:32449454:IG:0	NA	0.2243	chr6	32449454	AAAGAAAGAAGAAAG	!	6147	303185	Psoriasis_Derm_clinic_list_strict_23102014
9.04e-07	0.791	chr6:32449454:IG:6	rs1491352897	0.1507	chr6	32449454	AAAGAAAGAAGAAGGA	!	2460	338479	AID_Type1Diabetes_INS_E10_Q_02072018
9.35e-07	0.812	chr6:32449454:IG:0	NA	0.2243	chr6	32449454	AAAGAAAGAAGAAAG	!	2048	222911	T2D_Insulin_used_08082018
9.59e-07	0.6	chr6:32449454:IG:0	NA	0.2243	chr6	32449454	AAAGAAAGAAGAAAG	!	342	201960	Rheumatoid_Arthritis_Serum_pos_smokers_30092015
5.04e-08	1.798	chr9:133256028:SG	rs8176743	0.06488	chr9	133256028	T	C	587	358489	ICD_I82_Other_venous_embolism_and_thrombosis_28112017
7.89e-08	1.245	chr9:133256028:SG	rs8176743	0.06488	chr9	133256028	T	C	6045	316228	Venous_thromboembolism_All_incl_unspecific_28092017
1.96e-07	1.302	chr9:133256028:SG	rs8176743	0.06488	chr9	133256028	T	C	3403	271093	Healthcare_ICD_Phlebitis_and_thrombophlebitis_I80_24052019
3.09e-07	1.406	chr9:133256028:SG	rs8176743	0.06488	chr9	133256028	T	C	1980	301675	Venous_thromboembolism_All_incl_unspecific_below_60_28092017
5.19e-07	1.328	chr9:133256028:SG	rs8176743	0.06488	chr9	133256028	T	C	2837	319438	Venous_thromboembolism_Phlebitis_All_unspecific_28092017
6.97e-07	1.325	chr9:133256028:SG	rs8176743	0.06488	chr9	133256028	T	C	2830	319436	ICD_I80_Phlebitis_and_thrombophlebitis_28112017
8.65e-07	1.131	chr9:133256028:SG	rs8176743	0.06488	chr9	133256028	T	C	27889	257517	Polycythemia_MaxHb_abovelimit_29062018
3.38e-27	2.482	chr17:7176941:IG:1	rs758641530	0.00417	chr17	7176941	A	!	16232	247337	Hearing_impairment_mild_HTA_inclHERA_04112019
5.85e-19	1.894	chr17:7176941:IG:0	NA	0.00659	chr17	7176941	!	AGCCCCAGCCCCA	16232	247337	Hearing_impairment_mild_HTA_inclHERA_04112019
1.11e-13	3.565	chr17:7176941:IG:1	rs758641530	0.00417	chr17	7176941	A	!	1127	213420	NC_AnyNeuropathy_18072018
1.5e-12	2	chr17:7176941:IG:1	rs758641530	0.00417	chr17	7176941	A	!	12538	251031	Hearing_impairment_moderate_HTA_inclHERA_04112019
6.95e-12	2.967	chr17:7176941:IG:0	NA	0.00659	chr17	7176941	!	AGCCCCAGCCCCA	1127	213420	NC_AnyNeuropathy_18072018
1.61e-11	1.901	chr17:7176941:IG:1	rs758641530	0.00417	chr17	7176941	A	!	13382	250187	Hearing_impairment_mild_PTA_inclHERA_04112019
3.68e-10	2.869	chr17:7176941:IG:1	rs758641530	0.00417	chr17	7176941	A	!	1380	231995	NC_AxonalNeuropathy_Amplitude_4_lower_25062018
7.61e-10	1.664	chr17:7176941:IG:0	NA	0.00659	chr17	7176941	!	AGCCCCAGCCCCA	12538	251031	Hearing_impairment_moderate_HTA_inclHERA_04112019
1.41e-09	2.532	chr17:7176941:IG:0	NA	0.00659	chr17	7176941	!	AGCCCCAGCCCCA	1380	231995	NC_AxonalNeuropathy_Amplitude_4_lower_25062018
5.85e-09	0.435	chr17:7176941:IG:1	rs758641530	0.00417	chr17	7176941	A	!	10406	9669	Migraine_ICHD_ATC_5hatt_ICDDX_Landl_HERA_yes_vs_no_12122018
1.52e-08	0.261	chr17:7176941:IG:1	rs758641530	0.00417	chr17	7176941	A	!	2587	4564	COPD_Emphy_LSH_plusSpiroGOLD34_age30to75_vs_SpiroCtrl_02112017
4.28e-08	0.258	chr17:7176941:IG:1	rs758641530	0.00417	chr17	7176941	A	!	1880	5835	ASTH_ACOS_AshmaAll_and_COPD_diagn_affected_vs_controls_09082019
4.36e-08	11.231	chr17:7176941:IG:1	rs758641530	0.00417	chr17	7176941	A	!	68	121748	HERA_Questor_BloodThinningDueToBloodClotsInLimbsOrLungs_01032017
4.86e-08	2.659	chr17:7176941:IG:1	rs758641530	0.00417	chr17	7176941	A	!	1472	220927	RLS_HERA_PREDX961_MSN_29072019
5.97e-08	1.55	chr17:7176941:IG:0	NA	0.00659	chr17	7176941	!	AGCCCCAGCCCCA	13382	250187	Hearing_impairment_mild_PTA_inclHERA_04112019
1.35e-07	0.442	chr17:7176941:IG:0	NA	0.00659	chr17	7176941	!	AGCCCCAGCCCCA	1686	8673	HERA_Interview_lipid_disorder_hypercholesterolemia_yes_vs_no_22052019
4.78e-07	3.316	chr17:7176941:IG:1	rs758641530	0.00417	chr17	7176941	A	!	683	232555	Syncope_HERA_fainted_more_than_once_yes_31012019
5.41e-07	0.441	chr17:7176941:IG:1	rs758641530	0.00417	chr17	7176941	A	!	1686	8673	HERA_Interview_lipid_disorder_hypercholesterolemia_yes_vs_no_22052019
6.44e-07	8.475	chr17:7176941:IG:0	NA	0.00659	chr17	7176941	!	AGCCCCAGCCCCA	68	121748	HERA_Questor_BloodThinningDueToBloodClotsInLimbsOrLungs_01032017
7.4e-07	0.372	chr17:7176941:IG:0	NA	0.00659	chr17	7176941	!	AGCCCCAGCCCCA	2587	4564	COPD_Emphy_LSH_plusSpiroGOLD34_age30to75_vs_SpiroCtrl_02112017
8.54e-38	0.047	chr18:27113190:IG:1	rs60416286,rs796768473	0.00246	chr18	27113190	G	!	22818	5502	PCRFree_CCXX_v2_5_vs_Nano_ALXX_21112019
1.97e-24	29.746	chr18:27113190:IG:1	rs60416286,rs796768473	0.00246	chr18	27113190	G	!	899	6857	oldstuff_vs_PCRFreev20_15102019
9.67e-21	0.047	chr18:27113190:IG:1	rs60416286,rs796768473	0.00246	chr18	27113190	G	!	7770	5491	Nova_vs_Nano_ALXX_21112019
1.88e-18	0.159	chr18:27113190:IG:1	rs60416286,rs796768473	0.00246	chr18	27113190	G	!	21182	25837	WGS_pn_clover_vs_aster_19112019
1.91e-18	7.282	chr18:27113190:IG:1	rs60416286,rs796768473	0.00246	chr18	27113190	G	!	2199	294636	mixedSeqMethod_19022019
4.8e-18	4.756	chr18:27113190:IG:1	rs60416286,rs796768473	0.00246	chr18	27113190	G	!	25136	301882	Sequencing_methods_HiSeq_Only_controls_25102016
1.48e-16	10.11	chr18:27113190:IG:1	rs60416286,rs796768473	0.00246	chr18	27113190	G	!	5484	6862	NanoAL_vs_PCRFreev20_15102019
4.42e-15	3.854	chr18:27113190:IG:1	rs60416286,rs796768473	0.00246	chr18	27113190	G	!	22805	304213	Sequencing_methods_blood_18102016
3.5e-09	3.015	chr18:27113190:IG:1	rs60416286,rs796768473	0.00246	chr18	27113190	G	!	11244	315774	Sequencing_methods_HiSeqX_PCRfree_cases_25102016
2.61e-08	3.374	chr18:27113190:IG:1	rs60416286,rs796768473	0.00246	chr18	27113190	G	!	5200	335768	Neurodevelopment_Comorbid_broad_Autism_or_OCD_29042019
4.26e-08	3.382	chr18:27113190:IG:1	rs60416286,rs796768473	0.00246	chr18	27113190	G	!	3725	356548	SZ_MR_Aut_excl_PsychCNVs_05042018
5.69e-08	3.133	chr18:27113190:IG:1	rs60416286,rs796768473	0.00246	chr18	27113190	G	!	5807	335161	Neurodevelopment_Comorbid_broad_Autism_or_OCD_or_Tics_29042019
1.45e-07	3.353	chr18:27113190:IG:1	rs60416286,rs796768473	0.00246	chr18	27113190	G	!	4340	329425	Neurodevelopment_Comorbid_broad_Tourette_or_OCD_29042019
1.74e-07	3.152	chr18:27113190:IG:1	rs60416286,rs796768473	0.00246	chr18	27113190	G	!	5027	328738	Neurodevelopment_Comorbid_broad_Tourette_or_Tics_or_OCD_29042019
2.36e-07	2.835	chr18:27113190:IG:1	rs60416286,rs796768473	0.00246	chr18	27113190	G	!	6958	334010	Neurodevelopment_Comorbid_broad_Tourette_or_Tics_or_Autism_or_OCD_29042019
2.68e-07	6.483	chr18:27113190:IG:1	rs60416286,rs796768473	0.00246	chr18	27113190	G	!	683	231132	Schizophrenia_in_offspring_females_25072019
3.17e-07	4.72	chr18:27113190:IG:1	rs60416286,rs796768473	0.00246	chr18	27113190	G	!	1325	231976	Schizophrenia_in_offspring_25072019
3.45e-07	0.256	chr18:27113190:IG:1	rs60416286,rs796768473	0.00246	chr18	27113190	G	!	9324	328212	novaSeq_19022019
7.26e-07	3.049	chr18:27113190:IG:1	rs60416286,rs796768473	0.00246	chr18	27113190	G	!	4430	329635	OCD_broad_inlcu_1K_ambiguous_cases_MSN_21102019
1.49e-12	5.641	chr19:43671830:SG	rs36229204	0.02865	chr19	43671830	T	C	174	277782	DMPK_premut_carriers_15112019
2.65e-12	5.511	chr19:43671830:SG	rs36229204	0.02865	chr19	43671830	T	C	174	49410	DMPK_premut_carriers_vs_normal_carriers_15112019
3.85e-10	1.6	chr19:48703417:SG	rs601338	0.39439	chr19	48703417	G	A	449	340397	ICD_A08_Viral_and_other_specified_intestinal_infections_28112017
3.4e-09	2.045	chr19:48703417:SG	rs601338	0.39439	chr19	48703417	G	A	161	308455	ICD_4d_A081_Acute_gastroenteropathy_due_to_Norwalk_agent_29112017
			MAF_PC: Minor Allele Frequency
			Chrom: Chromosome
			Pos: Position
			Amin: Minor Allele
			Amaj: Major Allele

## Sheet: Supplementary Data 10
Supplementary Data 10: Results from the Single-variant pheWAS with case/control phenotypes in the UK Biobank
Pval	Effect	marker	rsName	MAF_PC	Chrom	Pos	Amin	Amaj	affected_used	controls_used	Phenotype
1.37e-19	1.148	1:196690107:C:T	rs1061170	0.38027	chr1	196690107	C	T	9304	399203	GBR_UKB_ICD10_H35_Other_retinal_disorders_HR_CR_GP_SR_30102019
1.02e-10	1.222	1:196690107:C:T	rs1061170	0.38027	chr1	196690107	C	T	2186	406321	GBR_UKB_ICD10_H353_Degeneration_of_macula_and_posterior_pole_23082017
2.01e-10	1.471	1:196690107:C:T	rs1061170	0.38027	chr1	196690107	C	T	555	407952	GBR_UKB_OPCS_X93_High_cost_ophthalmology_drugs_HR_GP_24102019
5.1e-10	1.488	1:196690107:C:T	rs1061170	0.38027	chr1	196690107	C	T	499	408008	GBR_UKB_OPCS_X931_Subfoveal_choroidal_neovascularisation_drugs_Band_1_HR_GP_24102019
7.5e-10	1.295	1:196690107:C:T	rs1061170	0.38027	chr1	196690107	C	T	1173	407334	GBR_UKB_OPCS_C794_Injection_into_vitreous_body_NEC_HR_GP_24102019
1.97e-09	1.16	1:196690107:C:T	rs1061170	0.38027	chr1	196690107	C	T	3469	405038	GBR_UKB_ICD10_H35_Other_retinal_disorders_Cumul_23082017
6.98e-08	1.122	1:196690107:C:T	rs1061170	0.38027	chr1	196690107	C	T	4668	403839	GBR_UKB_GPclev_ICD10_H35_Other_retinal_disorders_14102019
1.53e-07	1.493	1:196690107:C:T	rs1061170	0.38027	chr1	196690107	C	T	352	396333	GBR_UKB_NCISR_1528_macular_degeneration_11102017
3.9e-24	1.28	9:133256028:C:T	rs8176743	0.06949	chr9	133256028	T	C	14076	394519	GBR_UKB_ICD10_I80_Phlebitis_and_thrombophlebitis_HR_CR_GP_SR_30102019
1.54e-16	1.286	9:133256028:C:T	rs8176743	0.06949	chr9	133256028	T	C	8641	275867	GBR_UKbio_BloodClotLeg_vs_Ctrls_SelfRep_04102017
1.71e-16	1.288	9:133256028:C:T	rs8176743	0.06949	chr9	133256028	T	C	8440	400155	GBR_UKB_NCISR_1094_deep_venous_thrombosis_dvt_11102017
2.97e-16	1.399	9:133256028:C:T	rs8176743	0.06949	chr9	133256028	T	C	4481	404026	GBR_UKB_ICD10_I802_Phlebitis_and_thrombophlebitis_of_other_deep_vessels_of_lower_extremities_HR_CR_GP_25112019
4.99e-15	1.304	9:133256028:C:T	rs8176743	0.06949	chr9	133256028	T	C	6956	401551	GBR_UKB_Venus_Thromboembolism_Combined_06122017
6.57e-15	1.411	9:133256028:C:T	rs8176743	0.06949	chr9	133256028	T	C	3839	404668	GBR_UKB_ICD10_I80_Phlebitis_and_thrombophlebitis_Cumul_23082017
7.2e-15	1.412	9:133256028:C:T	rs8176743	0.06949	chr9	133256028	T	C	3826	404681	GBR_UKB_Phlebitis_and_thrombophlebitis_Combined_06122017
1.69e-14	1.253	9:133256028:C:T	rs8176743	0.06949	chr9	133256028	T	C	9782	398725	GBR_UKB_Polycythemia_based_on_Haemoglobin_concentration_17052018
2.6e-14	1.259	9:133256028:C:T	rs8176743	0.06949	chr9	133256028	T	C	9168	399339	GBR_UKB_Polycythemia_always_based_on_Haemoglobin_concentration_11072018
4.56e-11	1.38	9:133256028:C:T	rs8176743	0.06949	chr9	133256028	T	C	3169	405338	GBR_UKB_Venus_Thromboembolism_Age_lt_60_Combined_06122017
2.76e-10	1.38	9:133256028:C:T	rs8176743	0.06949	chr9	133256028	T	C	2920	405587	GBR_UKB_ICD10_I802_Phlebitis_and_thrombophlebitis_of_other_deep_vessels_of_lower_extremities_23082017
3.14e-10	1.472	9:133256028:C:T	rs8176743	0.06949	chr9	133256028	T	C	1920	406587	GBR_UKB_Phlebitis_and_thrombophlebitis_Age_lt_60_Combined_06122017
1.34e-08	1.217	9:133256028:C:T	rs8176743	0.06949	chr9	133256028	T	C	6903	401604	GBR_UKB_ICD10_I26_Pulmonary_embolism_HR_CR_GP_SR_30102019
5.54e-08	1.259	9:133256028:C:T	rs8176743	0.06949	chr9	133256028	T	C	4412	404095	GBR_UKB_GPclev_ICD10_I80_Phlebitis_and_thrombophlebitis_14102019
1.01e-07	0.834	9:133256028:C:T	rs8176743	0.06949	chr9	133256028	T	C	8846	399749	GBR_UKB_OPCS_H52_Destruction_of_haemorrhoid_HR_GP_24102019
1.28e-07	0.9	9:133256028:C:T	rs8176743	0.06949	chr9	133256028	T	C	25665	382930	GBR_UKB_ICD10_I84_Haemorrhoids_HR_CR_GP_SR_30102019
4.96e-07	0.901	9:133256028:C:T	rs8176743	0.06949	chr9	133256028	T	C	23508	385087	GBR_UKB_ICD10_I84_Haemorrhoids_Cumul_23082017
8.97e-07	1.265	9:133256028:C:T	rs8176743	0.06949	chr9	133256028	T	C	3496	275867	GBR_UKbio_BloodClotLung_vs_Ctrls_SelfRep_04102017
4.26e-26	0.902	19:48703417:G:A	rs601338	0.4984	chr19	48703417	G	A	23210	385385	GBR_UKB_ICD10_K80_Cholelithiasis_HR_CR_GP_SR_30102019
8.46e-22	0.896	19:48703417:G:A	rs601338	0.4984	chr19	48703417	G	A	16559	369650	GBR_UKB_Gallstones_ICD10_SelfRep_noT2D_20062018
2.57e-21	0.902	19:48703417:G:A	rs601338	0.4984	chr19	48703417	G	A	18415	390092	GBR_UKB_Gallstones_ICD10_SelfRep_01112017
4.8e-19	0.946	19:48703417:G:A	rs601338	0.4984	chr19	48703417	G	A	82786	325809	GBR_UKB_ICD10_E78_Disorders_of_lipoprotein_metabolism_and_other_lipidaemias_HR_CR_GP_SR_30102019
3.26e-18	0.907	19:48703417:G:A	rs601338	0.4984	chr19	48703417	G	A	16941	391654	GBR_UKB_OPCS_J18_Excision_of_gall_bladder_HR_GP_24102019
9.21e-17	0.942	19:48703417:G:A	rs601338	0.4984	chr19	48703417	G	A	52580	356015	GBR_UKB_NCISR_1473_high_cholesterol_11102017
1.02e-16	0.909	19:48703417:G:A	rs601338	0.4984	chr19	48703417	G	A	16263	392332	GBR_UKB_OPCS_J183_Total_cholecystectomy_NEC_HR_GP_24102019
1.69e-16	0.867	19:48703417:G:A	rs601338	0.4984	chr19	48703417	G	A	7040	401555	GBR_UKB_ICD10_K26_Duodenal_ulcer_HR_CR_GP_SR_30102019
8.83e-16	0.949	19:48703417:G:A	rs601338	0.4984	chr19	48703417	G	A	71063	337532	GBR_UKB_Lipid_lowering_drug_users_18012019
1.37e-15	0.801	19:48703417:G:A	rs601338	0.4984	chr19	48703417	G	A	2626	405881	GBR_UKB_ICD10_B26_Mumps_HR_CR_GP_SR_30102019
4.96e-15	0.95	19:48703417:G:A	rs601338	0.4984	chr19	48703417	G	A	69797	338798	GBR_UKB_Statin_users_18012019
6.85e-15	0.909	19:48703417:G:A	rs601338	0.4984	chr19	48703417	G	A	14359	394148	GBR_UKB_ICD10_K80_Cholelithiasis_Cumul_23082017
2.6e-14	0.908	19:48703417:G:A	rs601338	0.4984	chr19	48703417	G	A	13367	395140	GBR_UKB_OPCS_J18_Excision_of_gall_bladder_Cumul_06102017
4.47e-14	0.889	19:48703417:G:A	rs601338	0.4984	chr19	48703417	G	A	8463	400132	GBR_UKB_ICD10_K801_Calculus_of_gallbladder_with_other_cholecystitis_HR_CR_GP_25112019
1.12e-13	1.186	19:48703417:G:A	rs601338	0.4984	chr19	48703417	G	A	3878	404717	GBR_UKB_OPCS_X378_Other_specified_intramuscular_injection_HR_GP_24102019
1.94e-13	0.913	19:48703417:G:A	rs601338	0.4984	chr19	48703417	G	A	14008	394587	GBR_UKB_ICD10_K802_Calculus_of_gallbladder_without_cholecystitis_HR_CR_GP_25112019
5.62e-13	0.864	19:48703417:G:A	rs601338	0.4984	chr19	48703417	G	A	5049	403458	GBR_UKB_ICD10_K269_Unspecified_as_acute_or_chronic_without_haemorrhage_or_perforation_HR_CR_GP_25112019
1.58e-12	0.912	19:48703417:G:A	rs601338	0.4984	chr19	48703417	G	A	12673	395834	GBR_UKB_OPCS_J183_Total_cholecystectomy_NEC_06102017
4.45e-12	0.887	19:48703417:G:A	rs601338	0.4984	chr19	48703417	G	A	7085	401422	GBR_UKB_NCISR_1162_cholelithiasisorgall_stones_11102017
2.12e-10	0.873	19:48703417:G:A	rs601338	0.4984	chr19	48703417	G	A	4617	403978	GBR_UKB_ICD10_K800_Calculus_of_gallbladder_with_acute_cholecystitis_HR_CR_GP_25112019
4.3e-10	0.965	19:48703417:G:A	rs601338	0.4984	chr19	48703417	G	A	101973	306622	GBR_UKB_ICD10_I10_Essential_primary_hypertension_HR_CR_GP_SR_30102019
4.92e-10	0.794	19:48703417:G:A	rs601338	0.4984	chr19	48703417	G	A	1477	407030	GBR_UKB_NCISR_1569_mumps_or_epidemic_parotitis_11102017
5.65e-10	0.954	19:48703417:G:A	rs601338	0.4984	chr19	48703417	G	A	44461	364134	GBR_UKB_ICD10_E780_Pure_hypercholesterolaemia_HR_CR_GP_25112019
7.11e-10	0.951	19:48703417:G:A	rs601338	0.4984	chr19	48703417	G	A	35906	372689	GBR_UKB_ICD10_E78_Disorders_of_lipoprotein_metabolism_and_other_lipidaemias_Cumul_23082017
9.42e-10	0.95	19:48703417:G:A	rs601338	0.4984	chr19	48703417	G	A	33178	375417	GBR_UKB_ICD10_E780_Pure_hypercholesterolaemia_23082017
1.23e-09	0.963	19:48703417:G:A	rs601338	0.4984	chr19	48703417	G	A	77557	331038	GBR_UKB_ICD10_I10_Essential_primary_hypertension_16082017
2.75e-09	0.946	19:48703417:G:A	rs601338	0.4984	chr19	48703417	G	A	25311	383284	GBR_UKB_OPCS_Y752_Laparoscopic_approach_to_abdominal_cavity_NEC_HR_GP_24102019
2.76e-09	0.967	19:48703417:G:A	rs601338	0.4984	chr19	48703417	G	A	108933	299662	GBR_UKB_NCISR_1065_hypertension_11102017
3.73e-09	0.949	19:48703417:G:A	rs601338	0.4984	chr19	48703417	G	A	26958	381637	GBR_UKB_OPCS_Y75_Minimal_access_to_abdominal_cavity_HR_GP_24102019
4.46e-09	0.896	19:48703417:G:A	rs601338	0.4984	chr19	48703417	G	A	5882	402713	GBR_UKB_GPclev_ICD10_K80_Cholelithiasis_14102019
9.4e-09	0.893	19:48703417:G:A	rs601338	0.4984	chr19	48703417	G	A	5287	403220	GBR_UKB_ICD10_K801_Calculus_of_gallbladder_with_other_cholecystitis_23082017
1.33e-08	0.865	19:48703417:G:A	rs601338	0.4984	chr19	48703417	G	A	3143	405452	GBR_UKB_GPclev_ICD10_K26_Duodenal_ulcer_14102019
1.49e-08	0.88	19:48703417:G:A	rs601338	0.4984	chr19	48703417	G	A	4056	390180	GBR_UKB_Gallstones_SelfRep_only_20062018
1.22e-07	1.157	19:48703417:G:A	rs601338	0.4984	chr19	48703417	G	A	2635	405872	GBR_UKB_ICD10_D51_Vitamin_B12_deficiency_anaemia_HR_CR_GP_SR_30102019
1.43e-07	1.081	19:48703417:G:A	rs601338	0.4984	chr19	48703417	G	A	9442	399153	GBR_UKB_OPCS_X37_Intramuscular_injection_HR_GP_24102019
3.01e-07	0.875	19:48703417:G:A	rs601338	0.4984	chr19	48703417	G	A	3053	405454	GBR_UKB_ICD10_K26_Duodenal_ulcer_Cumul_23082017
4.37e-07	0.917	19:48703417:G:A	rs601338	0.4984	chr19	48703417	G	A	7119	401388	GBR_UKB_OPCS_Y508_Other_specified_approach_through_abdominal_cavity_HR_GP_24102019
4.53e-07	0.809	19:48703417:G:A	rs601338	0.4984	chr19	48703417	G	A	1147	407360	GBR_UKB_ICD10_B269_Mumps_without_complication_HR_CR_GP_25112019
4.63e-07	0.839	19:48703417:G:A	rs601338	0.4984	chr19	48703417	G	A	1682	406825	GBR_UKB_NCISR_1457_duodenal_ulcer_11102017
4.95e-07	1.189	19:48703417:G:A	rs601338	0.4984	chr19	48703417	G	A	1700	406807	GBR_UKB_ICD10_E538_Deficiency_of_other_specified_B_group_vitamins_HR_CR_GP_25112019
5.23e-07	0.925	19:48703417:G:A	rs601338	0.4984	chr19	48703417	G	A	8648	399859	GBR_UKB_ICD10_K802_Calculus_of_gallbladder_without_cholecystitis_23082017
7.17e-07	0.922	19:48703417:G:A	rs601338	0.4984	chr19	48703417	G	A	7658	400937	GBR_UKB_OPCS_Y50_Approach_through_abdominal_cavity_HR_GP_24102019
7.26e-07	0.812	19:48703417:G:A	rs601338	0.4984	chr19	48703417	G	A	1151	407356	GBR_UKB_GPclev_ICD10_B26_Mumps_14102019
MAF_PC: Minor Allele Frequency
Chrom: Chromosome
Pos: Position
Amin: Minor Allele
Amaj: Major Allele

## Sheet: Supplementary Data 11
Supplementary Data 11: Results from the Single-variant pheWAS with quantitative phenotypes in the Icelandic Population
Pval	Effect	marker	rsName	MAF_PC	Chrom	Pos	Amin	Amaj	N	Phenotype
4.49e-49	0.119	chr1:196690107:SG	rs1061170	0.39734	chr1	196690107	C	T	33991	ifng_over_CD4_09122019
9.82e-36	0.104	chr1:196690107:SG	rs1061170	0.39734	chr1	196690107	C	T	33991	PDCD1_over_CD8_09122019
1.17e-09	0.052	chr1:196690107:SG	rs1061170	0.39734	chr1	196690107	C	T	33991	gzmb_over_CD8_09122019
1.03e-07	0.027	chr1:196690107:SG	rs1061170	0.39734	chr1	196690107	C	T	120743	Lactate_Dehydrogenase_19022019
4.47e-07	0.041	chr1:196690107:SG	rs1061170	0.39734	chr1	196690107	C	T	33991	gzmb_over_CD4_09122019
5.76e-09	0.191	chr2:159858447:SG	rs114821641	0.00445	chr2	159858447	T	C	254302	Plateletcrit_calculated_19022019
1.69e-07	11.763	chr2:159858447:SG	rs114821641	0.00445	chr2	159858447	T	C	264807	Platelet_16122015_noSDadj_24102019
3.14e-07	10.486	chr2:159858447:SG	rs114821641	0.00445	chr2	159858447	T	C	265187	Platelet_16122015_rawAdj_24102019
3.47e-07	0.162	chr2:159858447:SG	rs114821641	0.00445	chr2	159858447	T	C	277673	Platelet_19022019
2.88e-11	0.284	chr2:159864892:XG:2	rs755902185	0.00268	chr2	159864892	TCAAA	!	254302	Plateletcrit_calculated_19022019
5.51e-11	0.279	chr2:159864892:XG:0	NA	0.0027	chr2	159864892	!	TCAAAC	254302	Plateletcrit_calculated_19022019
2.28e-08	16.17	chr2:159864892:XG:2	rs755902185	0.00268	chr2	159864892	TCAAA	!	264807	Platelet_16122015_noSDadj_24102019
3.05e-08	0.228	chr2:159864892:XG:2	rs755902185	0.00268	chr2	159864892	TCAAA	!	277673	Platelet_19022019
4.23e-08	15.794	chr2:159864892:XG:0	NA	0.0027	chr2	159864892	!	TCAAAC	264807	Platelet_16122015_noSDadj_24102019
4.7e-08	0.224	chr2:159864892:XG:0	NA	0.0027	chr2	159864892	!	TCAAAC	277673	Platelet_19022019
8.55e-08	14.118	chr2:159864892:XG:2	rs755902185	0.00268	chr2	159864892	TCAAA	!	265187	Platelet_16122015_rawAdj_24102019
1.64e-07	13.749	chr2:159864892:XG:0	NA	0.0027	chr2	159864892	!	TCAAAC	265187	Platelet_16122015_rawAdj_24102019
3.41e-18	0.038	chr2:159951564:SG	rs3828323	0.46789	chr2	159951564	C	T	254302	Plateletcrit_calculated_19022019
1.41e-13	0.032	chr2:159951564:SG	rs3828323	0.46789	chr2	159951564	C	T	277673	Platelet_19022019
8.62e-13	2.155	chr2:159951564:SG	rs3828323	0.46789	chr2	159951564	C	T	264807	Platelet_16122015_noSDadj_24102019
2.4e-12	1.924	chr2:159951564:SG	rs3828323	0.46789	chr2	159951564	C	T	265187	Platelet_16122015_rawAdj_24102019
6.93e-07	0.021	chr2:159951564:SG	rs3828323	0.46789	chr2	159951564	C	T	263951	Platelet_lymphocyte_ratio_29052019
4.31e-30	-0.077	chr6:32449454:IG:0	NA	0.2243	chr6	32449454	AAAGAAAGAAGAAAG	!	93648	Iron_Binding_Capacity_11052018
8.47e-19	-0.042	chr6:32449454:IG:0	NA	0.2243	chr6	32449454	AAAGAAAGAAGAAAG	!	263602	Eosinophils_19022019
1.07e-18	0.243	chr6:32449454:IG:0	NA	0.2243	chr6	32449454	AAAGAAAGAAGAAAG	!	7241	IgG_subclass_4_11052018
1.61e-17	0.049	chr6:32449454:IG:6	rs1491352897	0.1507	chr6	32449454	AAAGAAAGAAGAAGGA	!	264102	Lymphocytes_19022019
1.43e-15	-0.051	chr6:32449454:IG:0	NA	0.2243	chr6	32449454	AAAGAAAGAAGAAAG	!	43573	HbA1c_wo_diabetes_16072013
3.66e-15	0.032	chr6:32449454:IG:2	rs200185927	0.20083	chr6	32449454	AAAGA	!	74250	AST_All_Stand_DrugUse_QT_03012017
3.81e-15	0.061	chr6:32449454:IG:4	rs201484272,rs9281823	0.07762	chr6	32449454	AAAGAAAGAAGAAAGA	!	263951	Platelet_lymphocyte_ratio_29052019
6.3e-14	0.278	chr6:32449454:IG:0	NA	0.2243	chr6	32449454	AAAGAAAGAAGAAAG	!	2580	IgG_subclass_4_restr_MinAge_18_adjAge_22032017
8.06e-14	-0.086	chr6:32449454:IG:0	NA	0.2243	chr6	32449454	AAAGAAAGAAGAAAG	!	24432	Iron_binding_capacity_post_menopause_29012019
1.15e-13	-0.035	chr6:32449454:IG:0	NA	0.2243	chr6	32449454	AAAGAAAGAAGAAAG	!	263576	Eosinophils_WBC_corrected_19022019
1.37e-13	0.115	chr6:32449454:IG:5	rs139437261,rs773474533,rs9281823	0.21691	chr6	32449454	AAAGAAAGAAGAAAGAAAG	!	13113	Bloodexp_HSPA1A_CV28_HCV0_PC20_03102019
1.48e-13	0.224	chr6:32449454:IG:0	NA	0.2243	chr6	32449454	AAAGAAAGAAGAAAG	!	4858	IgG_subclass_4_restr_MinAge_2_adjAge_21032017
3.75e-13	-0.035	chr6:32449454:IG:5	rs139437261,rs773474533,rs9281823	0.21691	chr6	32449454	AAAGAAAGAAGAAAGAAAG	!	281753	White_Blood_Cell_19022019
6.36e-13	0.04	chr6:32449454:IG:6	rs1491352897	0.1507	chr6	32449454	AAAGAAAGAAGAAGGA	!	281753	White_Blood_Cell_19022019
2.61e-12	-0.05	chr6:32449454:IG:0	NA	0.2243	chr6	32449454	AAAGAAAGAAGAAAG	!	87163	HbA1c_19022019
2.65e-12	0.045	chr6:32449454:IG:6	rs1491352897	0.1507	chr6	32449454	AAAGAAAGAAGAAGGA	!	148540	Cholesterol_Total_Adj_11022016
3.01e-12	0.054	chr6:32449454:IG:0	NA	0.2243	chr6	32449454	AAAGAAAGAAGAAAG	!	81313	Height_adults_only_03112014
3.8e-12	0.191	chr6:32449454:IG:0	NA	0.2243	chr6	32449454	AAAGAAAGAAGAAAG	!	7145	IgG_subclass_4_restricted_adjAge_31012017
4.96e-12	0.049	chr6:32449454:IG:6	rs1491352897	0.1507	chr6	32449454	AAAGAAAGAAGAAGGA	!	147558	Cholesterol_Total_AdjStd_11092018
5.87e-12	0.05	chr6:32449454:IG:6	rs1491352897	0.1507	chr6	32449454	AAAGAAAGAAGAAGGA	!	135716	Cholesterol_Total_GLGC_AdjStd_26042017
9.49e-12	1.857	chr6:32449454:IG:6	rs1491352897	0.1507	chr6	32449454	AAAGAAAGAAGAAGGA	!	135716	Cholesterol_Total_GLGC_AdjRaw_26042017
1.23e-11	0.045	chr6:32449454:IG:6	rs1491352897	0.1507	chr6	32449454	AAAGAAAGAAGAAGGA	!	162366	Cholesterol_Total_19022019
1.53e-11	0.032	chr6:32449454:IG:2	rs200185927	0.20083	chr6	32449454	AAAGA	!	263443	Granulocytes_19022019
1.82e-11	-0.051	chr6:32449454:IG:4	rs201484272,rs9281823	0.07762	chr6	32449454	AAAGAAAGAAGAAAGA	!	280167	Red_Blood_Cell_19022019
2.21e-11	0.042	chr6:32449454:IG:0	NA	0.2243	chr6	32449454	AAAGAAAGAAGAAAG	!	138451	height_max_adj4YOB_08012019
2.27e-11	0.051	chr6:32449454:IG:0	NA	0.2243	chr6	32449454	AAAGAAAGAAGAAAG	!	80915	Height_max_outlier_readjusted_14072015
2.31e-11	0.043	chr6:32449454:IG:2	rs200185927	0.20083	chr6	32449454	AAAGA	!	43573	HbA1c_wo_diabetes_16072013
2.35e-11	0.05	chr6:32449454:IG:4	rs201484272,rs9281823	0.07762	chr6	32449454	AAAGAAAGAAGAAAGA	!	281428	Mean_Corpuscular_Volume_19022019
2.52e-11	0.05	chr6:32449454:IG:0	NA	0.2243	chr6	32449454	AAAGAAAGAAGAAAG	!	82152	Height_29032010
2.95e-11	-0.039	chr6:32449454:IG:6	rs1491352897	0.1507	chr6	32449454	AAAGAAAGAAGAAGGA	!	263951	Platelet_lymphocyte_ratio_29052019
2.97e-11	0.049	chr6:32449454:IG:0	NA	0.2243	chr6	32449454	AAAGAAAGAAGAAAG	!	80915	Height_max_outlier_straight_adjusted_14072015
3.56e-11	-0.044	chr6:32449454:IG:0	NA	0.2243	chr6	32449454	AAAGAAAGAAGAAAG	!	115515	Thyroid_Stimulating_Hormone_11052018_No_Thyroid_Cancer_case_included_Females_only_11022019
3.7e-11	-0.038	chr6:32449454:IG:0	NA	0.2243	chr6	32449454	AAAGAAAGAAGAAAG	!	150243	Triglycerides_19022019
4.66e-11	0.179	chr6:32449454:IG:0	NA	0.2243	chr6	32449454	AAAGAAAGAAGAAAG	!	7106	IgG4minIgG2_29062017
6.97e-11	0.047	chr6:32449454:IG:6	rs1491352897	0.1507	chr6	32449454	AAAGAAAGAAGAAGGA	!	134805	Cholesterol_Total_AdjStd_nonHDL_subset_11022016
7.17e-11	0.049	chr6:32449454:IG:0	NA	0.2243	chr6	32449454	AAAGAAAGAAGAAAG	!	80915	Height_mean_outlier_adjusted_14072015
7.26e-11	0.098	chr6:32449454:IG:5	rs139437261,rs773474533,rs9281823	0.21691	chr6	32449454	AAAGAAAGAAGAAAGAAAG	!	13893	Rheumaton_faktor_19022019
9.47e-11	0.032	chr6:32449454:IG:2	rs200185927	0.20083	chr6	32449454	AAAGA	!	281753	White_Blood_Cell_19022019
1.16e-10	-0.033	chr6:32449454:IG:5	rs139437261,rs773474533,rs9281823	0.21691	chr6	32449454	AAAGAAAGAAGAAAGAAAG	!	277673	Platelet_19022019
1.43e-10	0.032	chr6:32449454:IG:0	NA	0.2243	chr6	32449454	AAAGAAAGAAGAAAG	!	91634	height_17yAndOver_covAgeSex_04122017
1.53e-10	-0.031	chr6:32449454:IG:0	NA	0.2243	chr6	32449454	AAAGAAAGAAGAAAG	!	91309	Thyroid_Stimulating_Hormone_No_ThyrCa_Incl_Females_only_28022013
1.58e-10	-2.338	chr6:32449454:IG:5	rs139437261,rs773474533,rs9281823	0.21691	chr6	32449454	AAAGAAAGAAGAAAGAAAG	!	264807	Platelet_16122015_noSDadj_24102019
1.81e-10	0.03	chr6:32449454:IG:2	rs200185927	0.20083	chr6	32449454	AAAGA	!	264025	Neutrophils_19022019
1.97e-10	-0.4	chr6:32449454:IG:5	rs139437261,rs773474533,rs9281823	0.21691	chr6	32449454	AAAGAAAGAAGAAAGAAAG	!	852	C4_11052018
2.05e-10	0.031	chr6:32449454:IG:0	NA	0.2243	chr6	32449454	AAAGAAAGAAGAAAG	!	91634	height_17yAndOver_covAgeSexYOB_04122017
2.17e-10	-0.017	chr6:32449454:IG:0	NA	0.2243	chr6	32449454	AAAGAAAGAAGAAAG	!	136459	Triglyceride_AdjRaw_26032019
2.3e-10	-0.079	chr6:32449454:IG:0	NA	0.2243	chr6	32449454	AAAGAAAGAAGAAAG	!	27976	Iron_binding_capacity_pre_menopause_29012019
3.05e-10	-0.035	chr6:32449454:IG:0	NA	0.2243	chr6	32449454	AAAGAAAGAAGAAAG	!	203013	Thyroid_Stimulating_Hormone_11052018_No_Thyroid_Cancer_case_included_11022019
3.48e-10	-0.037	chr6:32449454:IG:0	NA	0.2243	chr6	32449454	AAAGAAAGAAGAAAG	!	136459	Triglyceride_AdjStd_11092018
4.51e-10	-0.035	chr6:32449454:IG:0	NA	0.2243	chr6	32449454	AAAGAAAGAAGAAAG	!	204592	Thyroid_Stimulating_Hormone_19022019
4.53e-10	0.168	chr6:32449454:IG:2	rs200185927	0.20083	chr6	32449454	AAAGA	!	4748	Cyclic_Citrullinated_Peptide_Antibody_19022019
4.77e-10	0.162	chr6:32449454:IG:2	rs200185927	0.20083	chr6	32449454	AAAGA	!	4747	Cyclic_Citrullinated_Peptide_09052018
4.99e-10	0.049	chr6:32449454:IG:0	NA	0.2243	chr6	32449454	AAAGAAAGAAGAAAG	!	69652	Height_AdjStd_GIANTrepl_08102015
5.02e-10	-0.035	chr6:32449454:IG:0	NA	0.2243	chr6	32449454	AAAGAAAGAAGAAAG	!	201124	Thyroid_Stimulating_Hormone_11052018_No_Thyroid_Cancer_OR_BenignThyroidDisease_case_included_23052019
5.17e-10	0.055	chr6:32449454:IG:6	rs1491352897	0.1507	chr6	32449454	AAAGAAAGAAGAAGGA	!	75041	Cholesterol_Total_Females_AdjStd_11092018
5.64e-10	-0.034	chr6:32449454:IG:0	NA	0.2243	chr6	32449454	AAAGAAAGAAGAAAG	!	201790	Thyroid_Stimulating_Hormone_19022019_No_Thyroid_Cancer_OR_BenignThyroidDisease_case_included_23052019
6.52e-10	0.046	chr6:32449454:IG:0	NA	0.2243	chr6	32449454	AAAGAAAGAAGAAAG	!	78895	Height_GIANT_AdjStd_26042017
6.73e-10	0.172	chr6:32449454:IG:0	NA	0.2243	chr6	32449454	AAAGAAAGAAGAAAG	!	7145	IgG_subclass_4_restricted_31012017
8.15e-10	-2.044	chr6:32449454:IG:5	rs139437261,rs773474533,rs9281823	0.21691	chr6	32449454	AAAGAAAGAAGAAAGAAAG	!	265187	Platelet_16122015_rawAdj_24102019
1.27e-09	0.039	chr6:32449454:IG:6	rs1491352897	0.1507	chr6	32449454	AAAGAAAGAAGAAGGA	!	124786	Cholesterol_Low_Density_Lipoprotein_Calculated_Adj_11022016
1.38e-09	1.631	chr6:32449454:IG:6	rs1491352897	0.1507	chr6	32449454	AAAGAAAGAAGAAGGA	!	115470	Cholesterol_Low_Density_Lipoprotein_GLGC_AdjRaw_26042017
1.41e-09	0.223	chr6:32449454:IG:0	NA	0.2243	chr6	32449454	AAAGAAAGAAGAAAG	!	2181	IgG_Spinal_fluid_11052018
1.45e-09	0.05	chr6:32449454:IG:0	NA	0.2243	chr6	32449454	AAAGAAAGAAGAAAG	!	58206	mean_predicted_gestation_sonar_mothers_22112017
1.5e-09	0.05	chr6:32449454:IG:0	NA	0.2243	chr6	32449454	AAAGAAAGAAGAAAG	!	58192	BW_mean_predicted_gestation_sonar_mothers_adj4YOB_16012018
1.7e-09	-0.093	chr6:32449454:IG:0	NA	0.2243	chr6	32449454	AAAGAAAGAAGAAAG	!	13113	Bloodexp_HSPA1A_CV28_HCV0_PC20_03102019
1.93e-09	0.055	chr6:32449454:IG:6	rs1491352897	0.1507	chr6	32449454	AAAGAAAGAAGAAGGA	!	68922	Cholesterol_Total_Females_GLGC_AdjStd_26042017
1.95e-09	-0.033	chr6:32449454:IG:2	rs200185927	0.20083	chr6	32449454	AAAGA	!	261014	Mean_Platelet_Volume_19022019
2.29e-09	0.033	chr6:32449454:IG:5	rs139437261,rs773474533,rs9281823	0.21691	chr6	32449454	AAAGAAAGAAGAAAGAAAG	!	261014	Mean_Platelet_Volume_19022019
2.35e-09	1.733	chr6:32449454:IG:6	rs1491352897	0.1507	chr6	32449454	AAAGAAAGAAGAAGGA	!	124770	Cholesterol_Non_High_Density_Lipoprotein_GLGC_AdjRaw_15052017
2.45e-09	0.046	chr6:32449454:IG:6	rs1491352897	0.1507	chr6	32449454	AAAGAAAGAAGAAGGA	!	115470	Cholesterol_Low_Density_Lipoprotein_GLGC_AdjStd_26042017
2.96e-09	0.041	chr6:32449454:IG:6	rs1491352897	0.1507	chr6	32449454	AAAGAAAGAAGAAGGA	!	134805	Cholesterol_Non_High_Density_Lipoprotein_Calculated_Adj_11022016
3.01e-09	0.044	chr6:32449454:IG:6	rs1491352897	0.1507	chr6	32449454	AAAGAAAGAAGAAGGA	!	124786	Cholesterol_Low_Density_Lipoprotein_Calculated_AdjStd_11022016
3.16e-09	0.044	chr6:32449454:IG:6	rs1491352897	0.1507	chr6	32449454	AAAGAAAGAAGAAGGA	!	124770	Cholesterol_Non_High_Density_Lipoprotein_GLGC_AdjStd_15052017
3.63e-09	-0.017	chr6:32449454:IG:0	NA	0.2243	chr6	32449454	AAAGAAAGAAGAAAG	!	120136	Triglyceride_GLGC_AdjRaw_26042017
3.63e-09	0.079	chr6:32449454:IG:0	NA	0.2243	chr6	32449454	AAAGAAAGAAGAAAG	!	16708	IgA_Restricted_25062015
4.35e-09	0.071	chr6:32449454:IG:0	NA	0.2243	chr6	32449454	AAAGAAAGAAGAAAG	!	29305	IgA_11052018
4.87e-09	0.043	chr6:32449454:IG:0	NA	0.2243	chr6	32449454	AAAGAAAGAAGAAAG	!	89167	height_median_adults_06102017
4.89e-09	0.043	chr6:32449454:IG:4	rs201484272,rs9281823	0.07762	chr6	32449454	AAAGAAAGAAGAAAGA	!	281425	Mean_Corpuscular_Hemoglobin_19022019
5.42e-09	0.042	chr6:32449454:IG:6	rs1491352897	0.1507	chr6	32449454	AAAGAAAGAAGAAGGA	!	134805	Cholesterol_Non_High_Density_Lipoprotein_Calculated_AdjStd_11022016
5.45e-09	0.042	chr6:32449454:IG:6	rs1491352897	0.1507	chr6	32449454	AAAGAAAGAAGAAGGA	!	118398	Cholesterol_Non_High_Density_Lipoprotein_Calculated_noStatin_Adj_11022016
6.17e-09	0.053	chr6:32449454:IG:2	rs200185927	0.20083	chr6	32449454	AAAGA	!	48839	Plasma_Prothrombin_Time_11052018
6.22e-09	-0.036	chr6:32449454:IG:0	NA	0.2243	chr6	32449454	AAAGAAAGAAGAAAG	!	120136	Triglyceride_GLGC_AdjStd_26042017
6.38e-09	0.046	chr6:32449454:IG:0	NA	0.2243	chr6	32449454	AAAGAAAGAAGAAAG	!	65950	Height_with_HERA_24032017
7.76e-09	0.053	chr6:32449454:IG:6	rs1491352897	0.1507	chr6	32449454	AAAGAAAGAAGAAGGA	!	69259	Cholesterol_Non_High_Density_Lipoprotein_Females_AdjStd_11092018
8.04e-09	0.043	chr6:32449454:IG:6	rs1491352897	0.1507	chr6	32449454	AAAGAAAGAAGAAGGA	!	128289	Cholesterol_Low_Density_Lipoprotein_AdjStd_11092018
8.56e-09	-0.044	chr6:32449454:IG:0	NA	0.2243	chr6	32449454	AAAGAAAGAAGAAAG	!	68886	Triglyceride_Females_AdjStd_11092018
9.99e-09	-0.036	chr6:32449454:IG:5	rs139437261,rs773474533,rs9281823	0.21691	chr6	32449454	AAAGAAAGAAGAAAGAAAG	!	149430	Cholesterol_High_Density_Lipoprotein_19022019
1.18e-08	0.039	chr6:32449454:IG:6	rs1491352897	0.1507	chr6	32449454	AAAGAAAGAAGAAGGA	!	120743	Lactate_Dehydrogenase_19022019
1.22e-08	0.041	chr6:32449454:IG:6	rs1491352897	0.1507	chr6	32449454	AAAGAAAGAAGAAGGA	!	136901	Cholesterol_Non_High_Density_Lipoprotein_AdjStd_11092018
1.3e-08	0.043	chr6:32449454:IG:6	rs1491352897	0.1507	chr6	32449454	AAAGAAAGAAGAAGGA	!	118398	Cholesterol_Non_High_Density_Lipoprotein_Calculated_noStatin_AdjStd_11022016
1.4e-08	-0.053	chr6:32449454:IG:0	NA	0.2243	chr6	32449454	AAAGAAAGAAGAAAG	!	33991	CD25_over_CD4_09122019
1.48e-08	-0.026	chr6:32449454:IG:5	rs139437261,rs773474533,rs9281823	0.21691	chr6	32449454	AAAGAAAGAAGAAAGAAAG	!	263443	Granulocytes_19022019
1.59e-08	-0.045	chr6:32449454:IG:0	NA	0.2243	chr6	32449454	AAAGAAAGAAGAAAG	!	60705	Triglyceride_Females_GLGC_AdjStd_26042017
1.83e-08	0.073	chr6:32449454:IG:0	NA	0.2243	chr6	32449454	AAAGAAAGAAGAAAG	!	26878	IgA_noMMorMGUS_11052018
1.85e-08	-0.037	chr6:32449454:IG:5	rs139437261,rs773474533,rs9281823	0.21691	chr6	32449454	AAAGAAAGAAGAAAGAAAG	!	125101	Cholesterol_High_Density_Lipoprotein_GLGC_AdjStd_26042017
2.29e-08	0.054	chr6:32449454:IG:6	rs1491352897	0.1507	chr6	32449454	AAAGAAAGAAGAAGGA	!	63025	Cholesterol_Non_High_Density_Lipoprotein_Females_GLGC_AdjStd_15052017
2.34e-08	-0.04	chr6:32449454:IG:2	rs200185927	0.20083	chr6	32449454	AAAGA	!	85418	Big_Cell_WBC_corrected_11052018
2.38e-08	-0.052	chr6:32449454:IG:0	NA	0.2243	chr6	32449454	AAAGAAAGAAGAAAG	!	33991	ifng_over_CD4_09122019
2.4e-08	0.046	chr6:32449454:IG:0	NA	0.2243	chr6	32449454	AAAGAAAGAAGAAAG	!	59194	BW_gestational_age_GAnrm_Maternal_first_child_adj4YOBAgeOfMotherSex_13062018
2.53e-08	0.046	chr6:32449454:IG:0	NA	0.2243	chr6	32449454	AAAGAAAGAAGAAAG	!	59194	BW_gestational_age_GAnrm_Maternal_first_child_13062018
2.78e-08	0.079	chr6:32449454:IG:0	NA	0.2243	chr6	32449454	AAAGAAAGAAGAAAG	!	20922	IgA_ratio_stdIgG_stdIgM_noMMorMGUS_11052018
2.93e-08	0.046	chr6:32449454:IG:0	NA	0.2243	chr6	32449454	AAAGAAAGAAGAAAG	!	58839	BW_gestational_age_GAnrm_Maternal_first_child_adj4County_13062018
2.98e-08	0.045	chr6:32449454:IG:0	NA	0.2243	chr6	32449454	AAAGAAAGAAGAAAG	!	58839	BW_gestational_age_GAnrm_Maternal_first_child_adj4CountyYOBAgeOfMotherSex_13062018
3.42e-08	0.039	chr6:32449454:IG:6	rs1491352897	0.1507	chr6	32449454	AAAGAAAGAAGAAGGA	!	140472	Cholesterol_Low_Density_Lipoprotein_calculated_19022019
4.09e-08	0.035	chr6:32449454:IG:5	rs139437261,rs773474533,rs9281823	0.21691	chr6	32449454	AAAGAAAGAAGAAAGAAAG	!	43573	HbA1c_wo_diabetes_16072013
4.19e-08	-0.035	chr6:32449454:IG:5	rs139437261,rs773474533,rs9281823	0.21691	chr6	32449454	AAAGAAAGAAGAAAGAAAG	!	137203	Cholesterol_High_Density_Lipoprotein_AdjStd_11092018
4.87e-08	-0.084	chr6:32449454:IG:2	rs200185927	0.20083	chr6	32449454	AAAGA	!	13113	Bloodexp_C1QA_CV28_HCV0_PC20_03102019
4.93e-08	-0.025	chr6:32449454:IG:5	rs139437261,rs773474533,rs9281823	0.21691	chr6	32449454	AAAGAAAGAAGAAAGAAAG	!	264025	Neutrophils_19022019
5.34e-08	0.061	chr6:32449454:IG:0	NA	0.2243	chr6	32449454	AAAGAAAGAAGAAAG	!	29311	Height_Males_GIANT_AdjStd_26042017
6.01e-08	-0.013	chr6:32449454:IG:5	rs139437261,rs773474533,rs9281823	0.21691	chr6	32449454	AAAGAAAGAAGAAAGAAAG	!	135208	Cholesterol_High_Density_Lipoprotein_Adj_11022016
8.15e-08	0.076	chr6:32449454:IG:0	NA	0.2243	chr6	32449454	AAAGAAAGAAGAAAG	!	20922	IgA_ratio_IgG_IgM_noMMorMGUS_11052018
9.22e-08	0.037	chr6:32449454:IG:6	rs1491352897	0.1507	chr6	32449454	AAAGAAAGAAGAAGGA	!	149064	Cholesterol_NON_High_Density_Lipoprotein_19022019
9.87e-08	-0.026	chr6:32449454:IG:0	NA	0.2243	chr6	32449454	AAAGAAAGAAGAAAG	!	281753	White_Blood_Cell_19022019
1.02e-07	-0.064	chr6:32449454:IG:5	rs139437261,rs773474533,rs9281823	0.21691	chr6	32449454	AAAGAAAGAAGAAAGAAAG	!	24992	Beta_Globulin_11052018
1.08e-07	-0.037	chr6:32449454:IG:5	rs139437261,rs773474533,rs9281823	0.21691	chr6	32449454	AAAGAAAGAAGAAAGAAAG	!	91020	Cholesterol_High_Density_Lipoprotein_Chiptyped_16092016
1.11e-07	-0.026	chr6:32449454:IG:5	rs139437261,rs773474533,rs9281823	0.21691	chr6	32449454	AAAGAAAGAAGAAAGAAAG	!	264102	Lymphocytes_19022019
1.18e-07	0.069	chr6:32449454:IG:2	rs200185927	0.20083	chr6	32449454	AAAGA	!	14297	IgM_Restricted_25062015
1.35e-07	0.036	chr6:32449454:IG:3	rs145864087,rs755430391	0.12958	chr6	32449454	AAAGAAAG	!	204592	Thyroid_Stimulating_Hormone_19022019
1.4e-07	0.026	chr6:32449454:IG:2	rs200185927	0.20083	chr6	32449454	AAAGA	!	91309	Thyroid_Stimulating_Hormone_No_ThyrCa_Incl_Females_only_28022013
1.42e-07	0.036	chr6:32449454:IG:2	rs200185927	0.20083	chr6	32449454	AAAGA	!	115515	Thyroid_Stimulating_Hormone_11052018_No_Thyroid_Cancer_case_included_Females_only_11022019
1.44e-07	-0.04	chr6:32449454:IG:4	rs201484272,rs9281823	0.07762	chr6	32449454	AAAGAAAGAAGAAAGA	!	264102	Lymphocytes_19022019
1.49e-07	-0.079	chr6:32449454:IG:0	NA	0.2243	chr6	32449454	AAAGAAAGAAGAAAG	!	13893	Rheumaton_faktor_19022019
1.58e-07	-0.081	chr6:32449454:IG:2	rs200185927	0.20083	chr6	32449454	AAAGA	!	13113	Bloodexp_C1QA_CV28_HCV20_PC0_03102019
1.7e-07	0.036	chr6:32449454:IG:3	rs145864087,rs755430391	0.12958	chr6	32449454	AAAGAAAG	!	201790	Thyroid_Stimulating_Hormone_19022019_No_Thyroid_Cancer_OR_BenignThyroidDisease_case_included_23052019
1.71e-07	0.03	chr6:32449454:IG:2	rs200185927	0.20083	chr6	32449454	AAAGA	!	203013	Thyroid_Stimulating_Hormone_11052018_No_Thyroid_Cancer_case_included_11022019
1.73e-07	0.049	chr6:32449454:IG:6	rs1491352897	0.1507	chr6	32449454	AAAGAAAGAAGAAGGA	!	64972	Cholesterol_Low_Density_Lipoprotein_Females_AdjStd_11092018
1.76e-07	-0.499	chr6:32449454:IG:5	rs139437261,rs773474533,rs9281823	0.21691	chr6	32449454	AAAGAAAGAAGAAAGAAAG	!	125101	Cholesterol_High_Density_Lipoprotein_GLGC_AdjRaw_26042017
1.93e-07	0.208	chr6:32449454:IG:0	NA	0.2243	chr6	32449454	AAAGAAAGAAGAAAG	!	4564	IgG_subclass_4_restr_MaxAge_18_adjAge_27102017
2.32e-07	1.932	chr6:32449454:IG:2	rs200185927	0.20083	chr6	32449454	AAAGA	!	264807	Platelet_16122015_noSDadj_24102019
2.46e-07	-0.015	chr6:32449454:IG:0	NA	0.2243	chr6	32449454	AAAGAAAGAAGAAAG	!	118256	Triglyceride_Adj_11022016
2.61e-07	0.033	chr6:32449454:IG:0	NA	0.2243	chr6	32449454	AAAGAAAGAAGAAAG	!	139305	FT4_ratio_TSH_19022019
2.85e-07	-0.031	chr6:32449454:IG:0	NA	0.2243	chr6	32449454	AAAGAAAGAAGAAAG	!	120743	Lactate_Dehydrogenase_19022019
2.98e-07	0.025	chr6:32449454:IG:2	rs200185927	0.20083	chr6	32449454	AAAGA	!	52945	AST_All_Stand_InhalCortSter_Use_QT_03012017
3.16e-07	0.029	chr6:32449454:IG:2	rs200185927	0.20083	chr6	32449454	AAAGA	!	201124	Thyroid_Stimulating_Hormone_11052018_No_Thyroid_Cancer_OR_BenignThyroidDisease_case_included_23052019
3.24e-07	0.03	chr6:32449454:IG:3	rs145864087,rs755430391	0.12958	chr6	32449454	AAAGAAAG	!	91309	Thyroid_Stimulating_Hormone_No_ThyrCa_Incl_Females_only_28022013
3.25e-07	0.03	chr6:32449454:IG:2	rs200185927	0.20083	chr6	32449454	AAAGA	!	152411	Alkaline_phosphatase_raw_firstMeasurement_14072017
3.27e-07	0.029	chr6:32449454:IG:2	rs200185927	0.20083	chr6	32449454	AAAGA	!	201790	Thyroid_Stimulating_Hormone_19022019_No_Thyroid_Cancer_OR_BenignThyroidDisease_case_included_23052019
3.37e-07	0.035	chr6:32449454:IG:3	rs145864087,rs755430391	0.12958	chr6	32449454	AAAGAAAG	!	203013	Thyroid_Stimulating_Hormone_11052018_No_Thyroid_Cancer_case_included_11022019
3.76e-07	0.032	chr6:32449454:IG:5	rs139437261,rs773474533,rs9281823	0.21691	chr6	32449454	AAAGAAAGAAGAAAGAAAG	!	120136	Triglyceride_GLGC_AdjStd_26042017
4.23e-07	0.014	chr6:32449454:IG:5	rs139437261,rs773474533,rs9281823	0.21691	chr6	32449454	AAAGAAAGAAGAAAGAAAG	!	136459	Triglyceride_AdjRaw_26032019
4.29e-07	0.029	chr6:32449454:IG:2	rs200185927	0.20083	chr6	32449454	AAAGA	!	204592	Thyroid_Stimulating_Hormone_19022019
4.51e-07	0.055	chr6:32449454:IG:0	NA	0.2243	chr6	32449454	AAAGAAAGAAGAAAG	!	30546	Height_subset_12062014
4.56e-07	0.05	chr6:32449454:IG:2	rs200185927	0.20083	chr6	32449454	AAAGA	!	33991	ifng_over_CD4_09122019
4.94e-07	0.015	chr6:32449454:IG:5	rs139437261,rs773474533,rs9281823	0.21691	chr6	32449454	AAAGAAAGAAGAAAGAAAG	!	120136	Triglyceride_GLGC_AdjRaw_26042017
5.57e-07	0.048	chr6:32449454:IG:6	rs1491352897	0.1507	chr6	32449454	AAAGAAAGAAGAAGGA	!	66794	Cholesterol_Total_Males_GLGC_AdjStd_26042017
6.02e-07	0.078	chr6:32449454:IG:0	NA	0.2243	chr6	32449454	AAAGAAAGAAGAAAG	!	14040	IgAplusIgG_SJ_10092015
6.19e-07	0.034	chr6:32449454:IG:3	rs145864087,rs755430391	0.12958	chr6	32449454	AAAGAAAG	!	201124	Thyroid_Stimulating_Hormone_11052018_No_Thyroid_Cancer_OR_BenignThyroidDisease_case_included_23052019
6.34e-07	-0.139	chr6:32449454:IG:5	rs139437261,rs773474533,rs9281823	0.21691	chr6	32449454	AAAGAAAGAAGAAAGAAAG	!	7241	IgG_subclass_4_11052018
6.35e-07	0.034	chr6:32449454:IG:0	NA	0.2243	chr6	32449454	AAAGAAAGAAGAAAG	!	89705	Calculated_transferrin_saturation_11052018
6.48e-07	0.04	chr6:32449454:IG:3	rs145864087,rs755430391	0.12958	chr6	32449454	AAAGAAAG	!	115515	Thyroid_Stimulating_Hormone_11052018_No_Thyroid_Cancer_case_included_Females_only_11022019
6.65e-07	0.078	chr6:32449454:IG:0	NA	0.2243	chr6	32449454	AAAGAAAGAAGAAAG	!	14041	stdIgA_stdIgG_09072015
6.71e-07	0.069	chr6:32449454:IG:0	NA	0.2243	chr6	32449454	AAAGAAAGAAGAAAG	!	22154	IgA_ratio_IgG_noMMorMGUS_11052018
7.16e-07	0.072	chr6:32449454:IG:2	rs200185927	0.20083	chr6	32449454	AAAGA	!	14017	stdIgA_stdIgG_stdIgM_25062015
7.36e-07	0.036	chr6:32449454:IG:2	rs200185927	0.20083	chr6	32449454	AAAGA	!	87163	HbA1c_19022019
7.45e-07	-0.077	chr6:32449454:IG:2	rs200185927	0.20083	chr6	32449454	AAAGA	!	13113	Bloodexp_C1QA_CV28_HCV0_PC0_03102019
7.45e-07	-0.138	chr6:32449454:IG:0	NA	0.2243	chr6	32449454	AAAGAAAGAAGAAAG	!	7110	IgG3plusIgG1minIgG4minIgG2_29062017
8.13e-07	0.048	chr6:32449454:IG:6	rs1491352897	0.1507	chr6	32449454	AAAGAAAGAAGAAGGA	!	58455	Cholesterol_Low_Density_Lipoprotein_Females_GLGC_AdjStd_26042017
8.65e-07	-0.082	chr6:32449454:IG:6	rs1491352897	0.1507	chr6	32449454	AAAGAAAGAAGAAGGA	!	17431	Serum_Protein_Electrophoresis_Gamma_11052018
8.93e-07	0.03	chr6:32449454:IG:5	rs139437261,rs773474533,rs9281823	0.21691	chr6	32449454	AAAGAAAGAAGAAAGAAAG	!	136459	Triglyceride_AdjStd_11092018
6.28e-136	0.37	chr9:133256028:SG	rs8176743	0.06488	chr9	133256028	T	C	53537	Lipase_11052018
5.53e-42	0.108	chr9:133256028:SG	rs8176743	0.06488	chr9	133256028	T	C	281767	Mean_Corpuscular_Hemoglobin_Concentration_19022019
1.03e-37	0.107	chr9:133256028:SG	rs8176743	0.06488	chr9	133256028	T	C	280167	Red_Blood_Cell_19022019
5.88e-34	-0.098	chr9:133256028:SG	rs8176743	0.06488	chr9	133256028	T	C	281428	Mean_Corpuscular_Volume_19022019
9.95e-25	0.079	chr9:133256028:SG	rs8176743	0.06488	chr9	133256028	T	C	281803	Hemoglobin_19022019
2.49e-24	0.079	chr9:133256028:SG	rs8176743	0.06488	chr9	133256028	T	C	280782	Hemoglobin_dummy_list_25062019
4.29e-21	-0.052	chr9:133256028:SG	rs8176743	0.06488	chr9	133256028	T	C	268744	Red_Blood_Cell_Distribution_Width_15122015
6.89e-21	-0.074	chr9:133256028:SG	rs8176743	0.06488	chr9	133256028	T	C	280304	Red_Blood_Cell_Width_19022019
2.47e-19	0.062	chr9:133256028:SG	rs8176743	0.06488	chr9	133256028	T	C	135951	Hemoglobin_menOnly_29062018
2.59e-19	-0.118	chr9:133256028:SG	rs8176743	0.06488	chr9	133256028	T	C	65052	Activated_Partial_Thromboplastin_Time_11052018
6.67e-19	0.655	chr9:133256028:SG	rs8176743	0.06488	chr9	133256028	T	C	2205	von_Willebrand_Factor_Antigen_11052018
2.05e-12	0.538	chr9:133256028:SG	rs8176743	0.06488	chr9	133256028	T	C	2130	von_Willebrand_Factor_Activity_11052018
3.59e-12	0.047	chr9:133256028:SG	rs8176743	0.06488	chr9	133256028	T	C	143399	Hemoglobin_womenOnly_29062018
8.37e-12	-0.148	chr9:133256028:SG	rs8176743	0.06488	chr9	133256028	T	C	19497	Red_Blood_Cell_Width_SV_19022019
1.58e-11	0.052	chr9:133256028:SG	rs8176743	0.06488	chr9	133256028	T	C	277832	Hematocrit_19022019
6.36e-11	0.057	chr9:133256028:SG	rs8176743	0.06488	chr9	133256028	T	C	98265	Hemoglobin_womenOnly_UnderAge50_25102017
9.07e-09	0.123	chr9:133256028:SG	rs8176743	0.06488	chr9	133256028	T	C	21331	Carcinoembryonic_antigen_raw_SexAgeINT_17052017
1.63e-08	0.143	chr9:133256028:SG	rs8176743	0.06488	chr9	133256028	T	C	15064	Carcinoembryonic_antigen_noOutlier_SexAgeINT_17052017
1.74e-08	0.114	chr9:133256028:SG	rs8176743	0.06488	chr9	133256028	T	C	22700	Carcinoembryonic_Antigen_11052018
8.75e-08	0.05	chr9:133256028:SG	rs8176743	0.06488	chr9	133256028	T	C	201790	Thyroid_Stimulating_Hormone_19022019_No_Thyroid_Cancer_OR_BenignThyroidDisease_case_included_23052019
1.67e-07	0.626	chr9:133256028:SG	rs8176743	0.06488	chr9	133256028	T	C	928	von_Willebrand_Factor_Collagen_Binding_11052018
1.92e-07	-0.041	chr9:133256028:SG	rs8176743	0.06488	chr9	133256028	T	C	281425	Mean_Corpuscular_Hemoglobin_19022019
1.94e-07	0.049	chr9:133256028:SG	rs8176743	0.06488	chr9	133256028	T	C	204592	Thyroid_Stimulating_Hormone_19022019
2.77e-07	0.048	chr9:133256028:SG	rs8176743	0.06488	chr9	133256028	T	C	201124	Thyroid_Stimulating_Hormone_11052018_No_Thyroid_Cancer_OR_BenignThyroidDisease_case_included_23052019
3.41e-07	0.048	chr9:133256028:SG	rs8176743	0.06488	chr9	133256028	T	C	203013	Thyroid_Stimulating_Hormone_11052018_No_Thyroid_Cancer_case_included_11022019
4.27e-07	0.065	chr9:133256028:SG	rs8176743	0.06488	chr9	133256028	T	C	87496	Thyroid_Stimulating_Hormone_11052018_No_Thyroid_Cancer_case_included_Males_only_11022019
4.28e-07	-0.042	chr9:133256028:SG	rs8176743	0.06488	chr9	133256028	T	C	264073	Monocytes_WBC_corrected_19022019
6.17e-07	-0.274	chr9:133256028:SG	rs8176743	0.06488	chr9	133256028	T	C	3019	Platelet_Function_Assay_ADP_11052018
7.9e-08	0.031	chr10:73913973:SG	rs2227566	0.42422	chr10	73913973	C	T	79433	ECG_leadmeasurementIII_qtint_mean_all_07072016
3.27e-07	-0.03	chr10:73913973:SG	rs2227566	0.42422	chr10	73913973	C	T	79161	ECG_crossleadmeasurements_atrialrate_mean_all_12082016
5.96e-07	-0.029	chr10:73913973:SG	rs2227566	0.42422	chr10	73913973	C	T	80067	ECG_crossleadmeasurements_highventrate_mean_all_adjusted_28072016
7.38e-07	0.03	chr10:73913973:SG	rs2227566	0.42422	chr10	73913973	C	T	79991	ECG_leadmeasurementV5_qtint_mean_all_07072016
7.89e-07	0.029	chr10:73913973:SG	rs2227566	0.42422	chr10	73913973	C	T	79996	ECG_leadmeasurementV4_qtint_mean_all_07072016
4.31e-20	-0.069	chr11:126363774:SG	rs7952602	0.10953	chr11	126363774	C	G	168441	Alkaline_Phosphatase_19022019
2.39e-18	-0.067	chr11:126363774:SG	rs7952602	0.10953	chr11	126363774	C	G	152412	Alkaline_Phosphatase_Std_11022016
2.85e-11	-0.05	chr11:126363774:SG	rs7952602	0.10953	chr11	126363774	C	G	155647	B12_19022019
5.63e-10	-0.047	chr11:126363774:SG	rs7952602	0.10953	chr11	126363774	C	G	152411	Alkaline_phosphatase_raw_firstMeasurement_14072017
9.75e-09	-0.046	chr11:126363774:SG	rs7952602	0.10953	chr11	126363774	C	G	126630	B12_Std_11022016
2e-170	0.965	chr17:7176941:IG:1	rs758641530	0.00417	chr17	7176941	A	!	168441	Alkaline_Phosphatase_19022019
2.07e-142	0.94	chr17:7176941:IG:1	rs758641530	0.00417	chr17	7176941	A	!	152412	Alkaline_Phosphatase_Std_11022016
9.12e-112	0.637	chr17:7176941:IG:0	NA	0.00659	chr17	7176941	!	AGCCCCAGCCCCA	168441	Alkaline_Phosphatase_19022019
2.67e-90	0.601	chr17:7176941:IG:0	NA	0.00659	chr17	7176941	!	AGCCCCAGCCCCA	152412	Alkaline_Phosphatase_Std_11022016
8.12e-57	0.575	chr17:7176941:IG:1	rs758641530	0.00417	chr17	7176941	A	!	152411	Alkaline_phosphatase_raw_firstMeasurement_14072017
6.53e-41	0.391	chr17:7176941:IG:0	NA	0.00659	chr17	7176941	!	AGCCCCAGCCCCA	152411	Alkaline_phosphatase_raw_firstMeasurement_14072017
2.96e-29	0.398	chr17:7176941:IG:1	rs758641530	0.00417	chr17	7176941	A	!	155647	B12_19022019
5.77e-26	0.41	chr17:7176941:IG:1	rs758641530	0.00417	chr17	7176941	A	!	126630	B12_Std_11022016
4.58e-21	0.271	chr17:7176941:IG:0	NA	0.00659	chr17	7176941	!	AGCCCCAGCCCCA	155647	B12_19022019
4.73e-19	-0.647	chr17:7176941:IG:1	rs758641530	0.00417	chr17	7176941	A	!	3873	HERA_Hearing_500Hz_right_29062017
1.17e-18	0.276	chr17:7176941:IG:0	NA	0.00659	chr17	7176941	!	AGCCCCAGCCCCA	126630	B12_Std_11022016
1.85e-17	-0.592	chr17:7176941:IG:0	NA	0.00659	chr17	7176941	!	AGCCCCAGCCCCA	3873	HERA_Hearing_500Hz_right_29062017
4.65e-17	-0.452	chr17:7176941:IG:0	NA	0.00659	chr17	7176941	!	AGCCCCAGCCCCA	8486	HERA_ECG_resting_crossleadmeasurements_beatclassification_10122018
1.5e-16	-0.331	chr17:7176941:IG:1	rs758641530	0.00417	chr17	7176941	A	!	134805	Cholesterol_Non_High_Density_Lipoprotein_Calculated_AdjStd_11022016
1.54e-16	-0.605	chr17:7176941:IG:1	rs758641530	0.00417	chr17	7176941	A	!	3900	HERA_Hearing_500Hz_left_29062017
3.72e-16	-0.342	chr17:7176941:IG:1	rs758641530	0.00417	chr17	7176941	A	!	124770	Cholesterol_Non_High_Density_Lipoprotein_GLGC_AdjStd_15052017
6.99e-16	-0.33	chr17:7176941:IG:1	rs758641530	0.00417	chr17	7176941	A	!	118398	Cholesterol_Non_High_Density_Lipoprotein_Calculated_noStatin_AdjStd_11022016
1.32e-15	-0.318	chr17:7176941:IG:1	rs758641530	0.00417	chr17	7176941	A	!	136901	Cholesterol_Non_High_Density_Lipoprotein_AdjStd_11092018
1.98e-15	-0.58	chr17:7176941:IG:1	rs758641530	0.00417	chr17	7176941	A	!	3908	HERA_Hearing_500Hz_29062017
2.06e-15	-0.304	chr17:7176941:IG:1	rs758641530	0.00417	chr17	7176941	A	!	134805	Cholesterol_Non_High_Density_Lipoprotein_Calculated_Adj_11022016
2.36e-15	-0.448	chr17:7176941:IG:1	rs758641530	0.00417	chr17	7176941	A	!	8486	HERA_ECG_resting_crossleadmeasurements_beatclassification_10122018
2.94e-15	0.431	chr17:7176941:IG:0	NA	0.00659	chr17	7176941	!	AGCCCCAGCCCCA	8486	HERA_ECG_resting_leadmeasurementaVL_stshape_10122018
6.73e-15	0.325	chr17:7176941:IG:1	rs758641530	0.00417	chr17	7176941	A	!	75647	Troponin_T_19022019
7e-15	-0.315	chr17:7176941:IG:1	rs758641530	0.00417	chr17	7176941	A	!	128289	Cholesterol_Low_Density_Lipoprotein_AdjStd_11092018
8.65e-15	0.423	chr17:7176941:IG:0	NA	0.00659	chr17	7176941	!	AGCCCCAGCCCCA	8486	HERA_ECG_resting_leadmeasurementI_stshape_10122018
1.25e-14	-0.3	chr17:7176941:IG:1	rs758641530	0.00417	chr17	7176941	A	!	118398	Cholesterol_Non_High_Density_Lipoprotein_Calculated_noStatin_Adj_11022016
1.29e-14	-0.315	chr17:7176941:IG:1	rs758641530	0.00417	chr17	7176941	A	!	135716	Cholesterol_Total_GLGC_AdjStd_26042017
1.77e-14	-0.284	chr17:7176941:IG:1	rs758641530	0.00417	chr17	7176941	A	!	149064	Cholesterol_NON_High_Density_Lipoprotein_19022019
2.51e-14	-0.629	chr17:7176941:IG:1	rs758641530	0.00417	chr17	7176941	A	!	1617	HERA_Hearing_500_right_13012017
2.74e-14	-0.536	chr17:7176941:IG:0	NA	0.00659	chr17	7176941	!	AGCCCCAGCCCCA	3900	HERA_Hearing_500Hz_left_29062017
2.81e-14	0.443	chr17:7176941:IG:0	NA	0.00659	chr17	7176941	!	AGCCCCAGCCCCA	7377	HERA_ECG_resting_crossleadmeasurements_sagqrscwrot_10122018
3.34e-14	-0.312	chr17:7176941:IG:1	rs758641530	0.00417	chr17	7176941	A	!	124786	Cholesterol_Low_Density_Lipoprotein_Calculated_AdjStd_11022016
3.68e-14	-0.618	chr17:7176941:IG:0	NA	0.00659	chr17	7176941	!	AGCCCCAGCCCCA	1617	HERA_Hearing_500_right_13012017
3.75e-14	-0.328	chr17:7176941:IG:1	rs758641530	0.00417	chr17	7176941	A	!	115470	Cholesterol_Low_Density_Lipoprotein_GLGC_AdjStd_26042017
4.92e-14	-0.294	chr17:7176941:IG:1	rs758641530	0.00417	chr17	7176941	A	!	147558	Cholesterol_Total_AdjStd_11092018
7.68e-14	0.428	chr17:7176941:IG:1	rs758641530	0.00417	chr17	7176941	A	!	8486	HERA_ECG_resting_leadmeasurementaVL_stshape_10122018
8.35e-14	-0.523	chr17:7176941:IG:0	NA	0.00659	chr17	7176941	!	AGCCCCAGCCCCA	3908	HERA_Hearing_500Hz_29062017
9.83e-14	-0.267	chr17:7176941:IG:1	rs758641530	0.00417	chr17	7176941	A	!	124786	Cholesterol_Low_Density_Lipoprotein_Calculated_Adj_11022016
1.09e-13	-12.079	chr17:7176941:IG:1	rs758641530	0.00417	chr17	7176941	A	!	124770	Cholesterol_Non_High_Density_Lipoprotein_GLGC_AdjRaw_15052017
2.35e-13	0.419	chr17:7176941:IG:1	rs758641530	0.00417	chr17	7176941	A	!	8486	HERA_ECG_resting_leadmeasurementI_stshape_10122018
3.88e-13	-0.261	chr17:7176941:IG:1	rs758641530	0.00417	chr17	7176941	A	!	148540	Cholesterol_Total_Adj_11022016
5.45e-13	-0.529	chr17:7176941:IG:1	rs758641530	0.00417	chr17	7176941	A	!	3906	HERA_Hearing_1000Hz_right_29062017
6.24e-13	-0.285	chr17:7176941:IG:1	rs758641530	0.00417	chr17	7176941	A	!	134805	Cholesterol_Total_AdjStd_nonHDL_subset_11022016
9.02e-13	-0.268	chr17:7176941:IG:1	rs758641530	0.00417	chr17	7176941	A	!	140472	Cholesterol_Low_Density_Lipoprotein_calculated_19022019
1.26e-12	-0.258	chr17:7176941:IG:1	rs758641530	0.00417	chr17	7176941	A	!	162366	Cholesterol_Total_19022019
1.43e-12	0.434	chr17:7176941:IG:1	rs758641530	0.00417	chr17	7176941	A	!	7377	HERA_ECG_resting_crossleadmeasurements_sagqrscwrot_10122018
1.9e-12	-0.496	chr17:7176941:IG:0	NA	0.00659	chr17	7176941	!	AGCCCCAGCCCCA	3906	HERA_Hearing_1000Hz_right_29062017
1.99e-12	0.459	chr17:7176941:IG:1	rs758641530	0.00417	chr17	7176941	A	!	9412	SpiroAll_FVCpctPred_all_02102017
2.25e-12	-10.636	chr17:7176941:IG:1	rs758641530	0.00417	chr17	7176941	A	!	115470	Cholesterol_Low_Density_Lipoprotein_GLGC_AdjRaw_26042017
2.85e-12	-10.721	chr17:7176941:IG:1	rs758641530	0.00417	chr17	7176941	A	!	135716	Cholesterol_Total_GLGC_AdjRaw_26042017
3.84e-12	0.461	chr17:7176941:IG:1	rs758641530	0.00417	chr17	7176941	A	!	9412	SpiroAll_FEV1pctPred_all_02102017
5.58e-12	-0.588	chr17:7176941:IG:1	rs758641530	0.00417	chr17	7176941	A	!	1623	HERA_Hearing_500_left_13012017
1.15e-11	-0.584	chr17:7176941:IG:1	rs758641530	0.00417	chr17	7176941	A	!	1631	HERA_Hearing_1000_right_13012017
1.26e-11	-0.575	chr17:7176941:IG:0	NA	0.00659	chr17	7176941	!	AGCCCCAGCCCCA	1631	HERA_Hearing_1000_right_13012017
1.32e-11	-0.571	chr17:7176941:IG:0	NA	0.00659	chr17	7176941	!	AGCCCCAGCCCCA	1623	HERA_Hearing_500_left_13012017
1.43e-11	0.241	chr17:7176941:IG:1	rs758641530	0.00417	chr17	7176941	A	!	169392	Ferritin_19022019
2.27e-11	0.398	chr17:7176941:IG:0	NA	0.00659	chr17	7176941	!	AGCCCCAGCCCCA	9412	SpiroAll_FVCpctPred_all_02102017
6.48e-11	-0.355	chr17:7176941:IG:0	NA	0.00659	chr17	7176941	!	AGCCCCAGCCCCA	8486	HERA_ECG_resting_leadmeasurementaVR_stshape_10122018
1.19e-10	0.389	chr17:7176941:IG:0	NA	0.00659	chr17	7176941	!	AGCCCCAGCCCCA	9412	SpiroAll_FEV1pctPred_all_02102017
3.77e-10	-0.357	chr17:7176941:IG:1	rs758641530	0.00417	chr17	7176941	A	!	8486	HERA_ECG_resting_leadmeasurementaVR_stshape_10122018
5.61e-10	0.333	chr17:7176941:IG:0	NA	0.00659	chr17	7176941	!	AGCCCCAGCCCCA	8486	HERA_ECG_resting_groupmeasurements_memberpercent_10122018
8.54e-10	0.582	chr17:7176941:IG:1	rs758641530	0.00417	chr17	7176941	A	!	5144	SpiroAll_FVCpctPred_EverSmokers_02102017
9.06e-10	-0.311	chr17:7176941:IG:1	rs758641530	0.00417	chr17	7176941	A	!	63317	Cholesterol_Low_Density_Lipoprotein_Males_AdjStd_11092018
9.21e-10	-0.329	chr17:7176941:IG:0	NA	0.00659	chr17	7176941	!	AGCCCCAGCCCCA	8486	HERA_ECG_resting_crossleadmeasurements_numberofgroups_10122018
1.42e-09	-0.298	chr17:7176941:IG:1	rs758641530	0.00417	chr17	7176941	A	!	67642	Cholesterol_Non_High_Density_Lipoprotein_Males_AdjStd_11092018
1.83e-09	-0.333	chr17:7176941:IG:1	rs758641530	0.00417	chr17	7176941	A	!	63025	Cholesterol_Non_High_Density_Lipoprotein_Females_GLGC_AdjStd_15052017
2.25e-09	-0.438	chr17:7176941:IG:1	rs758641530	0.00417	chr17	7176941	A	!	3910	HERA_Hearing_1000Hz_29062017
2.29e-09	0.207	chr17:7176941:IG:0	NA	0.00659	chr17	7176941	!	AGCCCCAGCCCCA	75647	Troponin_T_19022019
2.69e-09	-0.311	chr17:7176941:IG:1	rs758641530	0.00417	chr17	7176941	A	!	69259	Cholesterol_Non_High_Density_Lipoprotein_Females_AdjStd_11092018
4.37e-09	-0.312	chr17:7176941:IG:1	rs758641530	0.00417	chr17	7176941	A	!	68922	Cholesterol_Total_Females_GLGC_AdjStd_26042017
4.79e-09	-0.192	chr17:7176941:IG:0	NA	0.00659	chr17	7176941	!	AGCCCCAGCCCCA	128289	Cholesterol_Low_Density_Lipoprotein_AdjStd_11092018
5.32e-09	-0.188	chr17:7176941:IG:0	NA	0.00659	chr17	7176941	!	AGCCCCAGCCCCA	134805	Cholesterol_Non_High_Density_Lipoprotein_Calculated_AdjStd_11022016
5.94e-09	-0.183	chr17:7176941:IG:0	NA	0.00659	chr17	7176941	!	AGCCCCAGCCCCA	147558	Cholesterol_Total_AdjStd_11092018
6.51e-09	0.554	chr17:7176941:IG:1	rs758641530	0.00417	chr17	7176941	A	!	5144	SpiroAll_FEV1pctPred_EverSmokers_02102017
6.66e-09	-0.186	chr17:7176941:IG:0	NA	0.00659	chr17	7176941	!	AGCCCCAGCCCCA	136901	Cholesterol_Non_High_Density_Lipoprotein_AdjStd_11092018
6.87e-09	-0.304	chr17:7176941:IG:1	rs758641530	0.00417	chr17	7176941	A	!	61745	Cholesterol_Non_High_Density_Lipoprotein_Males_GLGC_AdjStd_15052017
6.99e-09	-0.189	chr17:7176941:IG:0	NA	0.00659	chr17	7176941	!	AGCCCCAGCCCCA	135716	Cholesterol_Total_GLGC_AdjStd_26042017
7.7e-09	-0.348	chr17:7176941:IG:1	rs758641530	0.00417	chr17	7176941	A	!	37807	Cholesterol_Low_Density_Lipoprotein_Calculated_Adj_Std_exclDrugs_23112012
7.82e-09	-0.292	chr17:7176941:IG:1	rs758641530	0.00417	chr17	7176941	A	!	75041	Cholesterol_Total_Females_AdjStd_11092018
8.96e-09	-0.193	chr17:7176941:IG:0	NA	0.00659	chr17	7176941	!	AGCCCCAGCCCCA	124770	Cholesterol_Non_High_Density_Lipoprotein_GLGC_AdjStd_15052017
9.7e-09	-0.421	chr17:7176941:IG:1	rs758641530	0.00417	chr17	7176941	A	!	3909	HERA_Hearing_1000Hz_left_29062017
1.04e-08	-0.19	chr17:7176941:IG:0	NA	0.00659	chr17	7176941	!	AGCCCCAGCCCCA	118398	Cholesterol_Non_High_Density_Lipoprotein_Calculated_noStatin_AdjStd_11022016
1.52e-08	0.319	chr17:7176941:IG:1	rs758641530	0.00417	chr17	7176941	A	!	8486	HERA_ECG_resting_groupmeasurements_memberpercent_10122018
1.57e-08	-0.167	chr17:7176941:IG:0	NA	0.00659	chr17	7176941	!	AGCCCCAGCCCCA	162366	Cholesterol_Total_19022019
1.63e-08	0.477	chr17:7176941:IG:0	NA	0.00659	chr17	7176941	!	AGCCCCAGCCCCA	5144	SpiroAll_FVCpctPred_EverSmokers_02102017
1.95e-08	-0.395	chr17:7176941:IG:0	NA	0.00659	chr17	7176941	!	AGCCCCAGCCCCA	3910	HERA_Hearing_1000Hz_29062017
2.11e-08	-0.316	chr17:7176941:IG:1	rs758641530	0.00417	chr17	7176941	A	!	8486	HERA_ECG_resting_crossleadmeasurements_numberofgroups_10122018
2.49e-08	-0.303	chr17:7176941:IG:0	NA	0.00659	chr17	7176941	!	AGCCCCAGCCCCA	8486	HERA_ECG_resting_leadmeasurementII_stshape_10122018
2.54e-08	-0.161	chr17:7176941:IG:0	NA	0.00659	chr17	7176941	!	AGCCCCAGCCCCA	148540	Cholesterol_Total_Adj_11022016
2.89e-08	-0.305	chr17:7176941:IG:1	rs758641530	0.00417	chr17	7176941	A	!	57015	Cholesterol_Low_Density_Lipoprotein_Males_GLGC_AdjStd_26042017
3e-08	-0.301	chr17:7176941:IG:0	NA	0.00659	chr17	7176941	!	AGCCCCAGCCCCA	8486	HERA_ECG_resting_leadmeasurementaVF_stshape_10122018
3.18e-08	-0.167	chr17:7176941:IG:0	NA	0.00659	chr17	7176941	!	AGCCCCAGCCCCA	149064	Cholesterol_NON_High_Density_Lipoprotein_19022019
3.53e-08	-0.17	chr17:7176941:IG:0	NA	0.00659	chr17	7176941	!	AGCCCCAGCCCCA	134805	Cholesterol_Non_High_Density_Lipoprotein_Calculated_Adj_11022016
3.82e-08	-0.291	chr17:7176941:IG:1	rs758641530	0.00417	chr17	7176941	A	!	64972	Cholesterol_Low_Density_Lipoprotein_Females_AdjStd_11092018
4.22e-08	0.317	chr17:7176941:IG:1	rs758641530	0.00417	chr17	7176941	A	!	9106	HERA_Hearing_PC2_15012019
4.44e-08	-0.312	chr17:7176941:IG:1	rs758641530	0.00417	chr17	7176941	A	!	8486	HERA_ECG_resting_leadmeasurementV5_stshape_10122018
5.13e-08	-0.189	chr17:7176941:IG:0	NA	0.00659	chr17	7176941	!	AGCCCCAGCCCCA	115470	Cholesterol_Low_Density_Lipoprotein_GLGC_AdjStd_26042017
5.6e-08	-0.181	chr17:7176941:IG:0	NA	0.00659	chr17	7176941	!	AGCCCCAGCCCCA	124786	Cholesterol_Low_Density_Lipoprotein_Calculated_AdjStd_11022016
5.86e-08	-0.295	chr17:7176941:IG:0	NA	0.00659	chr17	7176941	!	AGCCCCAGCCCCA	8486	HERA_ECG_resting_leadmeasurementV5_stshape_10122018
6.05e-08	-0.173	chr17:7176941:IG:0	NA	0.00659	chr17	7176941	!	AGCCCCAGCCCCA	134805	Cholesterol_Total_AdjStd_nonHDL_subset_11022016
6.07e-08	-0.171	chr17:7176941:IG:0	NA	0.00659	chr17	7176941	!	AGCCCCAGCCCCA	118398	Cholesterol_Non_High_Density_Lipoprotein_Calculated_noStatin_Adj_11022016
6.97e-08	-0.308	chr17:7176941:IG:1	rs758641530	0.00417	chr17	7176941	A	!	8486	HERA_ECG_resting_leadmeasurementaVF_stshape_10122018
7.7e-08	-0.279	chr17:7176941:IG:1	rs758641530	0.00417	chr17	7176941	A	!	66794	Cholesterol_Total_Males_GLGC_AdjStd_26042017
8.13e-08	-0.297	chr17:7176941:IG:0	NA	0.00659	chr17	7176941	!	AGCCCCAGCCCCA	8348	HERA_ECG_resting_groupmeasurements_avgpcount_10122018
8.23e-08	-0.305	chr17:7176941:IG:1	rs758641530	0.00417	chr17	7176941	A	!	58455	Cholesterol_Low_Density_Lipoprotein_Females_GLGC_AdjStd_26042017
8.29e-08	-0.263	chr17:7176941:IG:1	rs758641530	0.00417	chr17	7176941	A	!	72517	Cholesterol_Total_Males_AdjStd_11092018
1.04e-07	-0.206	chr17:7176941:IG:1	rs758641530	0.00417	chr17	7176941	A	!	69846	LDLall_excl_drugs_22102015
1.08e-07	-0.223	chr17:7176941:IG:0	NA	0.00659	chr17	7176941	!	AGCCCCAGCCCCA	63317	Cholesterol_Low_Density_Lipoprotein_Males_AdjStd_11092018
1.19e-07	-0.373	chr17:7176941:IG:0	NA	0.00659	chr17	7176941	!	AGCCCCAGCCCCA	3909	HERA_Hearing_1000Hz_left_29062017
1.43e-07	-0.162	chr17:7176941:IG:0	NA	0.00659	chr17	7176941	!	AGCCCCAGCCCCA	140472	Cholesterol_Low_Density_Lipoprotein_calculated_19022019
1.48e-07	-0.273	chr17:7176941:IG:1	rs758641530	0.00417	chr17	7176941	A	!	60170	Cholesterol_Non_High_Density_Lipoprotein_Calculated_AdjStd_adjALP_11022016
1.62e-07	-0.299	chr17:7176941:IG:1	rs758641530	0.00417	chr17	7176941	A	!	8486	HERA_ECG_resting_leadmeasurementII_stshape_10122018
1.71e-07	-0.152	chr17:7176941:IG:0	NA	0.00659	chr17	7176941	!	AGCCCCAGCCCCA	124786	Cholesterol_Low_Density_Lipoprotein_Calculated_Adj_11022016
1.71e-07	-0.254	chr17:7176941:IG:1	rs758641530	0.00417	chr17	7176941	A	!	43759	Troponin_T_high_sensitivity_19022019
2.76e-07	-6.307	chr17:7176941:IG:0	NA	0.00659	chr17	7176941	!	AGCCCCAGCCCCA	135716	Cholesterol_Total_GLGC_AdjRaw_26042017
2.82e-07	0.28	chr17:7176941:IG:0	NA	0.00659	chr17	7176941	!	AGCCCCAGCCCCA	9106	HERA_Hearing_PC2_15012019
3.25e-07	-0.296	chr17:7176941:IG:1	rs758641530	0.00417	chr17	7176941	A	!	8348	HERA_ECG_resting_groupmeasurements_avgpcount_10122018
3.35e-07	-6.629	chr17:7176941:IG:0	NA	0.00659	chr17	7176941	!	AGCCCCAGCCCCA	124770	Cholesterol_Non_High_Density_Lipoprotein_GLGC_AdjRaw_15052017
5.42e-07	0.425	chr17:7176941:IG:0	NA	0.00659	chr17	7176941	!	AGCCCCAGCCCCA	5144	SpiroAll_FEV1pctPred_EverSmokers_02102017
6.78e-07	0.143	chr17:7176941:IG:0	NA	0.00659	chr17	7176941	!	AGCCCCAGCCCCA	169392	Ferritin_19022019
7.34e-07	-0.27	chr17:7176941:IG:1	rs758641530	0.00417	chr17	7176941	A	!	60170	Cholesterol_Non_High_Density_Lipoprotein_Calculated_Adj_adjALP_11022016
7.49e-07	-6.013	chr17:7176941:IG:0	NA	0.00659	chr17	7176941	!	AGCCCCAGCCCCA	115470	Cholesterol_Low_Density_Lipoprotein_GLGC_AdjRaw_26042017
7.64e-07	-0.2	chr17:7176941:IG:0	NA	0.00659	chr17	7176941	!	AGCCCCAGCCCCA	67642	Cholesterol_Non_High_Density_Lipoprotein_Males_AdjStd_11092018
<1.00E-300	-0.229	chr19:48703417:SG	rs601338	0.39439	chr19	48703417	G	A	155647	B12_19022019
<1.00E-300	-0.231	chr19:48703417:SG	rs601338	0.39439	chr19	48703417	G	A	126630	B12_Std_11022016
2.14e-291	-0.703	chr19:48703417:SG	rs601338	0.39439	chr19	48703417	G	A	6285	Cancer_Antigen_19pt9_noOutlier_SexAgeINT_17052017
3.98e-289	-0.573	chr19:48703417:SG	rs601338	0.39439	chr19	48703417	G	A	9528	Cancer_Antigen_19pt9_raw_SexAgeINT_17052017
1.53e-256	-0.631	chr19:48703417:SG	rs601338	0.39439	chr19	48703417	G	A	7019	Cancer_Antigen_19pt9_noCancer_SexAgeINT_17052017
9.27e-203	0.145	chr19:48703417:SG	rs601338	0.39439	chr19	48703417	G	A	168441	Alkaline_Phosphatase_19022019
2.89e-193	0.146	chr19:48703417:SG	rs601338	0.39439	chr19	48703417	G	A	152412	Alkaline_Phosphatase_Std_11022016
2.47e-144	-0.261	chr19:48703417:SG	rs601338	0.39439	chr19	48703417	G	A	22700	Carcinoembryonic_Antigen_11052018
1.36e-141	-0.274	chr19:48703417:SG	rs601338	0.39439	chr19	48703417	G	A	21331	Carcinoembryonic_antigen_raw_SexAgeINT_17052017
3.16e-138	-0.309	chr19:48703417:SG	rs601338	0.39439	chr19	48703417	G	A	16360	Carcinoembryonic_antigen_noCancer_SexAgeINT_17052017
1.04e-136	-0.317	chr19:48703417:SG	rs601338	0.39439	chr19	48703417	G	A	15064	Carcinoembryonic_antigen_noOutlier_SexAgeINT_17052017
1.04e-82	-0.144	chr19:48703417:SG	rs601338	0.39439	chr19	48703417	G	A	53537	Lipase_11052018
1.24e-66	0.083	chr19:48703417:SG	rs601338	0.39439	chr19	48703417	G	A	152411	Alkaline_phosphatase_raw_firstMeasurement_14072017
3.18e-18	-0.055	chr19:48703417:SG	rs601338	0.39439	chr19	48703417	G	A	73988	Amylase_11052018
8.52e-18	-0.048	chr19:48703417:SG	rs601338	0.39439	chr19	48703417	G	A	128289	Cholesterol_Low_Density_Lipoprotein_AdjStd_11092018
1.78e-17	-0.045	chr19:48703417:SG	rs601338	0.39439	chr19	48703417	G	A	147558	Cholesterol_Total_AdjStd_11092018
3.61e-17	-0.042	chr19:48703417:SG	rs601338	0.39439	chr19	48703417	G	A	162366	Cholesterol_Total_19022019
4.97e-16	-0.044	chr19:48703417:SG	rs601338	0.39439	chr19	48703417	G	A	135716	Cholesterol_Total_GLGC_AdjStd_26042017
2.1e-15	-1.602	chr19:48703417:SG	rs601338	0.39439	chr19	48703417	G	A	135716	Cholesterol_Total_GLGC_AdjRaw_26042017
2.25e-15	-0.045	chr19:48703417:SG	rs601338	0.39439	chr19	48703417	G	A	115470	Cholesterol_Low_Density_Lipoprotein_GLGC_AdjStd_26042017
3.55e-15	-0.043	chr19:48703417:SG	rs601338	0.39439	chr19	48703417	G	A	136901	Cholesterol_Non_High_Density_Lipoprotein_AdjStd_11092018
4.73e-15	0.037	chr19:48703417:SG	rs601338	0.39439	chr19	48703417	G	A	169392	Ferritin_19022019
6.16e-15	-1.56	chr19:48703417:SG	rs601338	0.39439	chr19	48703417	G	A	115470	Cholesterol_Low_Density_Lipoprotein_GLGC_AdjRaw_26042017
8.97e-15	-0.04	chr19:48703417:SG	rs601338	0.39439	chr19	48703417	G	A	140472	Cholesterol_Low_Density_Lipoprotein_calculated_19022019
7.12e-14	-0.04	chr19:48703417:SG	rs601338	0.39439	chr19	48703417	G	A	134805	Cholesterol_Total_AdjStd_nonHDL_subset_11022016
1.04e-13	-0.038	chr19:48703417:SG	rs601338	0.39439	chr19	48703417	G	A	149064	Cholesterol_NON_High_Density_Lipoprotein_19022019
2.03e-13	-0.041	chr19:48703417:SG	rs601338	0.39439	chr19	48703417	G	A	124770	Cholesterol_Non_High_Density_Lipoprotein_GLGC_AdjStd_15052017
2.45e-13	-0.035	chr19:48703417:SG	rs601338	0.39439	chr19	48703417	G	A	148540	Cholesterol_Total_Adj_11022016
3.11e-13	-0.048	chr19:48703417:SG	rs601338	0.39439	chr19	48703417	G	A	75041	Cholesterol_Total_Females_AdjStd_11092018
3.69e-13	-1.563	chr19:48703417:SG	rs601338	0.39439	chr19	48703417	G	A	124770	Cholesterol_Non_High_Density_Lipoprotein_GLGC_AdjRaw_15052017
9.91e-13	-0.039	chr19:48703417:SG	rs601338	0.39439	chr19	48703417	G	A	124786	Cholesterol_Low_Density_Lipoprotein_Calculated_AdjStd_11022016
3.97e-12	-0.049	chr19:48703417:SG	rs601338	0.39439	chr19	48703417	G	A	64972	Cholesterol_Low_Density_Lipoprotein_Females_AdjStd_11092018
4.02e-12	-0.033	chr19:48703417:SG	rs601338	0.39439	chr19	48703417	G	A	124786	Cholesterol_Low_Density_Lipoprotein_Calculated_Adj_11022016
1.32e-11	-0.046	chr19:48703417:SG	rs601338	0.39439	chr19	48703417	G	A	68922	Cholesterol_Total_Females_GLGC_AdjStd_26042017
1.51e-11	-0.036	chr19:48703417:SG	rs601338	0.39439	chr19	48703417	G	A	134805	Cholesterol_Non_High_Density_Lipoprotein_Calculated_AdjStd_11022016
4.78e-11	-0.045	chr19:48703417:SG	rs601338	0.39439	chr19	48703417	G	A	69259	Cholesterol_Non_High_Density_Lipoprotein_Females_AdjStd_11092018
6.96e-11	-0.033	chr19:48703417:SG	rs601338	0.39439	chr19	48703417	G	A	134805	Cholesterol_Non_High_Density_Lipoprotein_Calculated_Adj_11022016
1.24e-10	-0.03	chr19:48703417:SG	rs601338	0.39439	chr19	48703417	G	A	170396	Gamma_Glutamyl_Transpeptidase_19022019
2.03e-10	-0.035	chr19:48703417:SG	rs601338	0.39439	chr19	48703417	G	A	118398	Cholesterol_Non_High_Density_Lipoprotein_Calculated_noStatin_AdjStd_11022016
3.65e-10	-0.046	chr19:48703417:SG	rs601338	0.39439	chr19	48703417	G	A	58455	Cholesterol_Low_Density_Lipoprotein_Females_GLGC_AdjStd_26042017
4.91e-10	-0.044	chr19:48703417:SG	rs601338	0.39439	chr19	48703417	G	A	63317	Cholesterol_Low_Density_Lipoprotein_Males_AdjStd_11092018
7.87e-10	-0.042	chr19:48703417:SG	rs601338	0.39439	chr19	48703417	G	A	72517	Cholesterol_Total_Males_AdjStd_11092018
9.81e-10	-0.043	chr19:48703417:SG	rs601338	0.39439	chr19	48703417	G	A	66794	Cholesterol_Total_Males_GLGC_AdjStd_26042017
1.09e-09	0.062	chr19:48703417:SG	rs601338	0.39439	chr19	48703417	G	A	55055	CKDmeta_uric_acid_overall_28042017
1.12e-09	-0.032	chr19:48703417:SG	rs601338	0.39439	chr19	48703417	G	A	118398	Cholesterol_Non_High_Density_Lipoprotein_Calculated_noStatin_Adj_11022016
1.52e-09	-0.043	chr19:48703417:SG	rs601338	0.39439	chr19	48703417	G	A	63025	Cholesterol_Non_High_Density_Lipoprotein_Females_GLGC_AdjStd_15052017
2.62e-09	0.048	chr19:48703417:SG	rs601338	0.39439	chr19	48703417	G	A	39294	Ferritin_post_menopause_29012019
2.91e-09	-0.044	chr19:48703417:SG	rs601338	0.39439	chr19	48703417	G	A	57015	Cholesterol_Low_Density_Lipoprotein_Males_GLGC_AdjStd_26042017
4.72e-09	-0.04	chr19:48703417:SG	rs601338	0.39439	chr19	48703417	G	A	67642	Cholesterol_Non_High_Density_Lipoprotein_Males_AdjStd_11092018
7.13e-09	0.034	chr19:48703417:SG	rs601338	0.39439	chr19	48703417	G	A	78108	Uric_Acid_19022019
1.95e-08	-0.04	chr19:48703417:SG	rs601338	0.39439	chr19	48703417	G	A	61745	Cholesterol_Non_High_Density_Lipoprotein_Males_GLGC_AdjStd_15052017
2.51e-08	0.021	chr19:48703417:SG	rs601338	0.39439	chr19	48703417	G	A	281803	Hemoglobin_19022019
6.14e-08	0.021	chr19:48703417:SG	rs601338	0.39439	chr19	48703417	G	A	280782	Hemoglobin_dummy_list_25062019
1.16e-07	-0.045	chr19:48703417:SG	rs601338	0.39439	chr19	48703417	G	A	37807	Cholesterol_Low_Density_Lipoprotein_Calculated_Adj_Std_exclDrugs_23112012
1.25e-07	-0.037	chr19:48703417:SG	rs601338	0.39439	chr19	48703417	G	A	60170	Cholesterol_Non_High_Density_Lipoprotein_Calculated_AdjStd_adjALP_11022016
1.26e-07	-0.095	chr19:48703417:SG	rs601338	0.39439	chr19	48703417	G	A	7527	Cancer_Antigen_125_noOutlier_SexAgeINT_17052017
2.04e-07	0.022	chr19:48703417:SG	rs601338	0.39439	chr19	48703417	G	A	280167	Red_Blood_Cell_19022019
2.15e-07	-0.027	chr19:48703417:SG	rs601338	0.39439	chr19	48703417	G	A	69846	LDLall_excl_drugs_22102015
3.34e-07	0.027	chr19:48703417:SG	rs601338	0.39439	chr19	48703417	G	A	107074	Folate_19022019
4.56e-07	0.02	chr19:48703417:SG	rs601338	0.39439	chr19	48703417	G	A	277832	Hematocrit_19022019
6.58e-07	-0.083	chr19:48703417:SG	rs601338	0.39439	chr19	48703417	G	A	8546	Cancer_Antigen_125_noCancer_SexAgeINT_17052017
MAF_PC: Minor Allele Frequency
Chrom: Chromosome
Pos: Position
Amin: Minor Allele
Amaj: Major Allele

[truncated: 4 more sheets: Supplementary Data 12, Supplementary Data 13, Supplementary Data 14, Supplementary Data 15]
